# Supplementary material for: Microdissection of Shoot Meristem Functional Domains
Source: PLoS Genet. 2009 May 8;5(5):e1000476. doi: 10.1371/journal.pgen.1000476 (PMC2673047; doi:10.1371/journal.pgen.1000476)
Supplement: Table S1 — Genes differentially expressed in SAM functional domains. (0.23 MB XLS) [file pgen.1000476.s002.xls]

## Sheet: Final
Supplementary Table 1. Genes differentially-expressed in SAM functional domains
Genes upregulated in the P0/P1 Primordia:
Maize Contig	EST/microarray element	Function	P-value	SAM FC	P0/P1 FC
Cell division/Growth (23)
contig:AC201833.4-Contig185	DN207011; CB381018	Translationally controlled tumor protein (TCTP) [Zea mays]	1.325E-04 ± 1.205E-04	0.338 ± 0.104	3.269 ± 1.002
contig:AC210021.3-Contig21	DN231951; CA989109; DN207481; CA829941; DV549388; CB885699 CB885700; CA989021 CA998700; DV494732; CB603973; CB330963 CB334492; DV494732; CB603973; DN203592	Translationally controlled tumour-associated TCTP/ Translationally-controlled tumor protein/ Translationally-controlled tumor protein homolog (TCTP) [Zea mays]/ translationally controlled tumor protein-like protein [Zea mays]	3.158E-05 ± 9.014E-06	0.270 ± 0.023	4.182 ± 0.487
contig:AC195895.2-Contig67; contig:AC202564.2-Contig15	DV491913; DN227473	Maize cyclin Ia/ cyclin IaZm	6.57E-05 ± 5.23E-05	0.258 ± 0.083	4.32 ± 1.385
contig:AC190645.3-Contig32; contig:AC207330.2-Contig32	BG840831 BG840344	Zea mays putative growth-regulating factor 1	1.17e-08	0.0491026	20.3655
contig:AC201833.4-Contig185; contig:AC210021.3-Contig21	DN203689	Translationally controlled tumor protein	1.49e-07	0.115224	8.67875
contig:AC201833.4-Contig185; contig:AC203943.2-Contig12	DN212434	Translationally controlled tumor protein	3.65e-07	0.152199	6.57033
contig:AC191627.3-Contig74	CA989081 CA998619	Targeting for Xklp2 domain containing	7.78e-05	0.299329	3.34081
contig:AC193985.3-Contig30; contig:AC198380.3-Contig32	DN215822	Putative cyclin-like F-box	9.98e-07	0.213957	4.67384
contig:AC207726.2-Contig76	DN204308	GTP binding protein	1.14e-06	0.164371	6.0838
contig:AC185450.3-Contig26; contig:AC186140.3-Contig280	DN205911	Cdc20/Fizzy-like protein	2.1e-07	0.169264	5.90792
contig:AC196112.3-Contig45; contig:AC202911.2-Contig61	AW067338	cyclin D---like	2.02e-05	0.171915	5.81684
contig:AC200258.3-Contig13; contig:AC210021.3-Contig21	DN224328	translationally controlled tumor protein-like protein	0.000234408	0.251469	3.97663
contig:AC188612.3-Contig322	BM350702	putative phytosulfokine peptide precursor (PSK4)	0.000112745	0.118252	8.4565
contig:AC214834.2-Contig19	DN228115	EC 2.7.7.7 DNA polymerase III-like, gamma/tau subunits	7.72e-05	0.182073	5.49229
contig:AC204765.2-Contig46	CB603845	SKP1	0.000114	0.40593	2.46348
contig:AC200135.2-Contig44; contig:AC200135.2-Contig46	DN206306	replication licensing factor MCM7 homologue [Zea mays]	0.000116157	0.363532	2.75079
contig:AC186420.3-Contig56	DN221475	Mre11	0.000128286	0.313402	3.19079
contig:AC193594.3-Contig41	DN231117	enhancer of rudimentary-like protein	0.0001343	0.320343	3.12165
contig:AC194252.3-Contig55; contig:AC207065.3-Contig25	BG873800	putative replication protein A	3.91e-05	0.322659	3.09925
contig:AC204359.2-Contig106; contig:AC211925.2-Contig34	DN204236	cyclin IaZm	4.4e-06	0.26838	3.72606
contig:AC204879.2-Contig54	DN219337	G2/mitotic-specific cyclin A	0.000186678	0.272442	3.6705
contig:AC187290.3-Contig123	DN233565	MCM protein 7	0.000211673	0.273818	3.65206
contig:AC190940.3-Contig36	BG842314	Zea mays proliferating cell nuclear antigen	6.35e-05	0.298556	3.34946
Chromatin (45)
contig:AC191097.3-Contig26	CD670181 CD573580; DN205851; DN204440; DN217037	HMG type nucleosome/chromatin assembly factor D Zea mays/ putative HMG type nucleosome/chromatin assembly factor D/ Zea mays cultivar Ohio43 HMG type nucleosome/chromatin assembly	6.143E-05 ± 4.062E-05	0.288 ± 0.05	3.743 ± 0.521
contig:AC214751.2-Contig27	CD001155 CB886325; DN203789; DN205263	histone H2A/ Histone 2A	1.617E-04 ± 1.02E-05	0.413 ± 0.026	2.441 ± 0.158
contig:AC186428.3-Contig33; contig:AC194605.2-Contig46	CB604139; DN210125	histone H4	1.403E-05 ± 1.227E-05	0.303 ± 0.077	3.525 ± 0.899
contig:AC200255.2-Contig103	DN222621; DN212929; DN218730	Histone H2B	7.808E-05 ± 6.648E-05	0.308 ± 0.034	3.318 ± 0.331
contig:AC185441.3-Contig18	DN190127; CB331160 CB331640; CB833625 CB885238; CB886523 CB886524	histone H2A/ Histone H2A variant putative H2A.F/Z	1.295E-04 ± 5.152E-05	0.392 ± 0.041	2.661 ± 0.345
contig:AC194132.3-Contig33	DN223548; DN230863; DN212975	Histone deacetylase HDT3	1.667E-06 ± 6.143E-07	0.251 ± 0.015	4.018 ± 0.228
contig:AC194695.2-Contig110	CB604435 CB604920; DN209284	H2B histone [Zea mays]---like/ Histone H2B	2.603E-05 ± 2.437E-05	0.231 ± 0.065	4.705 ± 1.329
contig:AC177886.2-Contig446	DN231150; DN215700	histone H4	1.282E-04 ± 5.516E-05	0.301 ± 0.0006	3.327 ± 0.00007
contig:AC202014.2-Contig30	CB605562 CB604881; DN212051; DN231635; DN220584	HMG-like nucleosome/chromatin assembly factor group D protein/ DNA-binding protein MNB1B (HMG1-like protein)/ DNA-binding protein [Zea mays]/ HMG box-like protein	1.801E-04 ± 4.658E-05	0.393 ± 0.030	2.585 ± 0.179
contig:AC201914.3-Contig108; contig:AC216881.1-Contig38	BM335824; DN231890; CB042881 CA998687	histone H4	6.166E-05 ± 2.837E-05	0.269 ± 0.048	3.933 ± 0.608
contig:AC205771.2-Contig19	CB381020; CD484720 CD527202; DV493581; CB885830	Histone H2B variant/ Histone H2B	1.344E-04 ± 5.272E-05	0.395 ± 0.018	2.546 ± 0.119
contig:AC204716.2-Contig21	DN231463; CB816172 CB816550	C-5 cytosine-specific DNA methylase, EC:2.1.1.73/ DNA (Cytosine-5)-methyltransferase EC:2.1.1.73	1.161E-04 ± 4.89E-05	0.376 ± 0.059	2.729 ± 0.425
contig:AC185498.3-Contig246	DN228029; DN217010	PHD finger protein-like/ PHD finger family protein	1.388E-05 ± 1.332E-05	0.251 ± 0.055	4.191 ± 0.92
contig:AC212737.2-Contig37; contig:AC218007.1-Contig39	DN218748; BM073084	histone H2A	1.475E-05 ± 1.055E-05	0.274 ± 0.073	3.93 ± 1.045
contig:AC206938.2-Contig21	CB616956 CB616957	Histone H3	7.8e-05	0.423501	2.36127
contig:AC177852.2-Contig85; contig:AC190615.3-Contig95	DN229894	putative histone H2B	3.53e-05	0.344653	2.90147
contig:AC195943.2-Contig83; contig:AC205771.2-Contig19	DN226761	Histone H2B	1.73e-06	0.211579	4.72636
contig:AC185498.3-Contig246; contig:AC185498.3-Contig248	DN208429	Zinc finger, PHD-type containing protein	1.42e-06	0.218509	4.57648
contig:AC214256.2-Contig44	CB251990 CB251935	Histone H1--like	2.03e-06	0.198205	5.04528
contig:AC194935.3-Contig37; contig:AC209737.2-Contig41	CB605324 CB617289	Histone H3 variant---like	0.000219	0.467494	2.13906
contig:AC190762.3-Contig126	CD650723 CD650959	histone H4 ---like	0.000224	0.46833	2.13525
contig:AC211276.2-Contig28; contig:NONE	CB240014 CB280892	Accession CB240014: DnaJ-related protein Accession CB280892: Histone H3 variant	3.55e-05	0.347034	2.88156
contig:AC207801.2-Contig22; contig:AC211187.2-Contig30; contig:AC213801.2-Contig252	DN211293	histone H2A	2.66e-05	0.357804	2.79483
contig:AC208969.2-Contig22; contig:AC209215.3-Contig63	BM073129	putative DNA binding protein	3.57e-06	0.146838	6.81023
contig:AC215177.2-Contig12	CD573345	Maize histone H3 variant (H3.2 like)	3.85e-06	0.26413	3.78601
contig:AC187203.2-Contig16	CD650876	putative histone H2A	0.000159	0.451904	2.21286
contig:AC191128.2-Contig25	BG841081	silencing group B protein	0.000119178	0.433343	2.30764
contig:AC211276.2-Contig22	CD568736	Methyl-CpG binding protein	0.000158	0.415512	2.40667
contig:NONE	CB616885 CB616886	Putative histone H2A variant	9.39e-05	0.405618	2.46537
contig:NONE	CB380939	H2B histone [Zea mays]---like	0.000178	0.409058	2.44464
contig:AC196297.3-Contig89; contig:AC211194.2-Contig40	DN213865	SET domain-containing protein SET102 [Zea mays]	0.000159356	0.397254	2.51728
contig:AC196961.2-Contig29	CB334554	histone H4	2.56e-05	0.327861	3.05007
contig:AC204000.2-Contig120	DN210982	Histone H2B	8.27e-05	0.339231	2.94784
contig:NONE	DN213023	Histone H2B	5.44e-05	0.37524	2.66496
contig:AC194605.2-Contig46	DN218523	Histone H2B	3.54e-05	0.381627	2.62036
contig:AC208798.2-Contig49	DN204171	Histone H2B.2	8.36e-05	0.365199	2.73823
contig:AC191429.3-Contig28	DN224378	Methyl-CpG DNA binding domain containing protein	4.1e-05	0.355661	2.81167
contig:AC202181.2-Contig151	DN190036	histone H2A	3.43e-05	0.355771	2.8108
contig:AC213618.2-Contig98	BG842237	histone H2A	0.000100889	0.358719	2.7877
contig:AC214507.2-Contig127	DN233041	SIR2-like histone deacetylase [Zea mays]	1.19e-05	0.352128	2.83988
contig:NONE	DN221539	Methyl-CpG DNA binding domain containing protein	3.41e-05	0.282518	3.5396
contig:NONE	BM072973	Histone H3	0.000156372	0.2925	3.4188
contig:AC203785.3-Contig30; contig:AC209366.2-Contig130	DN210861	histone H4	6.23e-06	0.300796	3.32451
contig:AC177886.2-Contig430	DN206525	histone H4	5.44e-05	0.348929	2.86591
contig:AC200255.2-Contig102	BM074588	histone H4	1.21e-05	0.311404	3.21126
Cytoskeletal (11)
contig:AC204614.2-Contig55	DN209726; DN215929	Alpha tubulin/ alpha2-tubulin	1.237E-04 ± 7.197E-06	0.282 ± 0.010	3.554 ± 0.126
contig:AC183825.3-Contig98	CA998598; CB381348	Beta-tubulin	1.775E-04 ± 3.75E-05	0.409 ± 0.035	2.465 ± 0.21
contig:AC203294.2-Contig43; contig:AC211925.2-Contig31	DN224969; DN208798	Beta tubulin	1.386E-04 ± 7.953E-05	0.351 ± 0.026	2.862 ± 0.214
contig:AC193442.2-Contig34	DN220498	actin	0.000100456	0.370037	2.70243
contig:AC198971.2-Contig31	DN218273	actin	2.87e-05	0.388818	2.5719
contig:AC194167.2-Contig42	DN230619	microtubule end binding protein EB1	0.00011342	0.398476	2.50956
contig:AC211313.2-Contig41	DN226769	tubulin folding cofactor A KIESEL-related protein	0.000231246	0.409668	2.441
contig:AC188974.4-Contig10	DN217078	Putative engulfment and cell motility, ELM	0.000121202	0.41852	2.38937
contig:AC202564.2-Contig15	CD527338 CD527339	Beta-6 tubulin	0.000168	0.4329	2.31
contig:AC204088.2-Contig25	DN206799	Alpha tubulin	0.000145365	0.448137	2.23146
contig:AC202564.2-Contig15	DN204883	Beta tubulin	2.13e-05	0.261013	3.83122
DNA repair (2)
contig:AC183823.3-Contig22	BG841400; DN208678; DN231054	Putative methyladenine glycosylase/ DNA-3-methyladenine glycosylase I EC 3.2.2.20	5.37E-05 ± 4.432E-05	0.266 ± 0.045	3.994 ± 0.685
contig:AC208986.2-Contig93; contig:AC209463.3-Contig25	DN212028; DN209211	Putative replication protein A (RPA)/ putative replication protein A-related	1.636E-06 ± 1.484E-06	0.191 ± 0.041	5.505 ± 1.192
Extracellular matrix/Cell wall (15)
contig:AC194417.2-Contig101	BG841990 BG842691; BM337495; BM335385; BM332213; BM333707; BM268123; BM341234; CD001635; DV549732; CB886178 CB886179; CD001625	Maize cell wall glycoprotein/ Cell wall glycoprotein [Zea mays]/ Maize hydroxyproline-rich glycoprotein/ cell wall glycoprotein	1.516E-05 ± 9.027E-06	0.168 ± 0.035	8.436 ± 1.293
contig:AC202956.3-Contig71; contig:AC212441.2-Contig33	BM338324; CB350721	xyloglucan endotransglycosylase	2.210E-06 ± 8.2E-07	0.171 ± 0.012	5.868 ± 0.425
contig:AC196712.3-Contig53	DN215589; AI665932; DN215347	Putative beta-galactosidase/ beta-galactosidase EC 3.2.1.23	1.136E-05 ± 1.127E-05	0.137 ± 0.039	8.589 ± 2.332
contig:AC190539.2-Contig83	DN228350; DN217419	Heparanase-related protein	3.8E-05 ± 1.48E-05	0.271 ± 0.044	3.783 ± 0.609
contig:AC195890.2-Contig23	CB605322 CB617287	proline rich cell wall protein	7.93e-05	0.2267	4.41112
contig:AC210108.1-Contig164	CD484654 CD527137	MFS18 (Male Flower Specific 18)	2.64e-05	0.322751	3.09836
contig:AC204864.2-Contig55; contig:AC216866.1-Contig24	CB886286 CB886285	Beta-expansin 8	5.62e-05	0.365917	2.73286
contig:AC216353.1-Contig121	CB331337	LysM-domain GPI-anchored protein like	2.77e-05	0.31658	3.15876
contig:AC177945.3-Contig33	DN212310	xyloglucan endotransglycosylase EC 2.4.1.207	3.63e-05	0.385177	2.59621
contig:NONE	CA829732	Cell wall glycoprotein [Zea mays]	0.000144	0.432467	2.31232
contig:AC200242.4-Contig20	DN224059	putative tortifolia 1	0.000230557	0.315726	3.1673
contig:AC205280.2-Contig59	BM073115	putative cinnamoyl-CoA reductase EC 1.2.1.44	4.91e-06	0.207659	4.81559
contig:NONE	DV549372	putative cell wall glycoprotein	1.07e-05	0.211295	4.73272
contig:AC190571.2-Contig30	BM334753	putative alpha-expansin 2 [Zea mays]	8.83e-06	0.160355	6.23617
contig:AC207722.2-Contig11	DN225966	peptidoglycan-binding LysM domain-containing protein	1.82e-06	0.17654	5.66444
Metabolism (57)
contig:AC177906.3-Contig57; contig:AC191332.3-Contig46	DN214135; DN227764; DN214584; DN204605; CA989240 CB381705; CB334516 CB330995; CB886533 CB886532; CD527179 CD484697; CB605205 CB617163; CD510372 CD484876; CD058863; CB616825 CB605438; CD651568 CD661884	Nucleoside diphosphate kinase, E.C:2.7.4.6/ Nucleoside diphosphate kinase 1	3.615E-05 ± 1.264E-05	0.243 ± 0.022	4.682 ± 0.53
contig:AC183308.3-Contig31; contig:AC192270.3-Contig38	BG841000 BG840613; DN228714	EC 1.17.4.1 putative Ribonucleoside-diphosphate reductase (small chain)/ Putative ribonucleotide reductase	1.44E-04 ± 2.251E-05	0.273 ± 0.041	3.746 ± 0.569
contig:AC206495.2-Contig40	CB833864 CB816630; DN221939; BM073988	CER1-like [Arabadopsis thaliana] gl1 homolog [Arabadopsis thaliana] EC 4.1.99.5/ Putative Sterol desaturase EC 1.3.3.-	4.083E-05 ± 3.763E-05	0.187 ± 0.050	6.091 ± 1.385
contig:AC194056.2-Contig53; contig:AC215655.2-Contig21	DN215430; DN218542; DN208991; CB380880 CB351611; DN227334	Ketol-acid reductoisomerase EC 1.1.1.86	6.093E-05 ± 3.484E-05	0.353 ± 0.034	2.929 ± 0.252
contig:AC191358.2-Contig32	DN229567; AI622103	EC 1.3.99.5 3-oxo-5alpha-steroid 4-dehydrogenase/ trans-2-enoyl-CoA reductase EC 1.3.1.38	8.367E-05 ± 4.116E-05	0.314 ± 0.025	3.2 ± 0.251
contig:AC194021.3-Contig87; contig:AC207552.2-Contig27	DN226131; DN203885; DV621931	EC 2.4.1.13 Sucrose synthase 2 (Sucrose-UDP glucosyltransferase 2)-Zea maize/ sucrose synthase1 [Zea mays]	4.211E-05 ± 1.804E-05	0.327 ± 0.045	3.199 ± 0.496
contig:AC197472.2-Contig26	CD058728 CD058959; CB833927	methionine synthase [Zea mays] EC 2.1.1.14	1.965E-04 ± 5.55E-05	0.412 ± 0.015	2.429 ± 0.089
contig:AC210048.2-Contig12; contig:AC210240.2-Contig7	CD573514 CD573515	putative glycogenin EC 2.4.1.186	6.13e-06	0.219331	4.55932
contig:AC185454.2-Contig36; contig:AC195681.3-Contig25	CD573393 CD573392	FAD2--like [Zea mays] EC:1.14.99.33	6.66e-05	0.305359	3.27483
contig:AC177906.3-Contig57; contig:AC191332.3-Contig46; contig:NONE	CB334423 CB380659	EC 2.7.4.6 Nucleoside diphosphate kinase 1	1.75e-06	0.244909	4.08315
contig:AC192201.2-Contig45; contig:AC177906.3-Contig57; contig:AC191332.3-Contig46	DN227763	EC 2.7.4.6 nucleoside-diphosphate kinase	7.11e-05	0.20416	4.89812
contig:AC203763.2-Contig30; contig:AC216227.1-Contig286	CB816710 CB617238	Putative ribonucleotide reductase R2 EC:1.17.4.1	0.000157	0.452537	2.20976
contig:AC195688.3-Contig32; contig:AC199897.3-Contig162	DN224978	EC 1.6.5.3 NADH dehydrogenase (ubiquinone)	0.000112689	0.422276	2.36812
contig:AC196483.3-Contig61; contig:AC200042.4-Contig32	DN206428	phospholipase D	4.27e-05	0.287479	3.47852
contig:AC190537.2-Contig38	DN209978	Putative alcohol dehydrogenase [Zea mays]	1.56e-05	0.158542	6.30747
contig:AC191414.3-Contig36	DN206127	Putative Peptidase M14, carboxypeptidase A E.C.3.4.17.1	0.000271543	0.504696	1.98139
contig:AC188144.2-Contig82	BM072830	EC 1.1.1.35 3-hydroxyacyl-CoA dehydrogenase	1.93e-06	0.183295	5.45568
contig:AC211737.2-Contig45	BG874241	putative tripeptidyl peptidase II EC 3.4.14.10	4.18e-06	0.134876	7.41422
contig:AC191255.2-Contig72	CB381014	Cytochrome C Oxidase subunit Vb like EC 1.9.3.1	1.08e-06	0.199896	5.0026
contig:AC203788.2-Contig25	DN220640	alpha-galactosidase EC 3.2.1.22	1.43e-05	0.269769	3.70687
contig:AC203579.2-Contig27	DN233148	EC 2.7.4.3 Adenylate kinase	5.18e-06	0.204588	4.88788
contig:AC196998.4-Contig49	DN220061	aspartate-tRNA ligase EC 6.1.1.12	7.69e-05	0.311467	3.21061
contig:AC206959.2-Contig34	BM073199	Putative glutamate decarboxylase (GAD) [Oryza sativa] EC 4.1.1.15	1.66e-05	0.24743	4.04155
contig:AC197034.3-Contig100	BM350360	Transcription factor, MADS-box	9.42e-05	0.250185	3.99705
contig:AC194004.3-Contig50; contig:AC210190.2-Contig23	DN209814	EC 3.2.1.- Putative Glycoside hydrolase family 10	0.000153976	0.262365	3.81148
contig:AC212560.2-Contig17	CB380813	bifunctional dihydrofolate reductase-thymidylate synthase [Zea mays] EC 2.1.1.45 EC 1.5.1.3	1.02e-05	0.320278	3.12229
contig:AC209066.2-Contig83	DN215094	EC 1.2.4.1 Pyruvate Dehydrogenase E1 Alpha Subunit	1.93e-05	0.320947	3.11578
contig:AC205250.2-Contig20	DN218019	UDP-glucuronate decarboxylase EC 4.1.1.35	1.11e-05	0.321644	3.10903
contig:NONE	DN227324	anthranilate synthase alpha 1 subunit EC 4.1.3.27	8.2e-05	0.324982	3.07709
contig:NONE	DN210591	GDSL-motif lipase/hydrolase family protein	2.25e-05	0.325043	3.07652
contig:AC186322.4-Contig48; contig:AC192360.3-Contig22	DV491365	EC 1.2.1.44 cinnamoyl CoA reductase [Zea mays]	5.42e-05	0.328072	3.04811
contig:AC197541.3-Contig32; contig:AC204473.2-Contig45	DN233106	Putative allyl alcohol dehydrogenase EC 1.1.1.1	2.9e-05	0.330961	3.0215
contig:AC200661.4-Contig30	DN203681	spermidine synthase 1 EC 2.5.1.16	2.9e-05	0.335032	2.98479
contig:AC203779.3-Contig16	DN211604	SUGAR-DEPENDENT1	1.73e-05	0.361358	2.76734
contig:AC194950.3-Contig42; contig:AC199537.3-Contig4	DN203784	oxidoreductase, zinc-binding dehydrogenase family protein	6.05e-05	0.371099	2.6947
contig:AC183514.3-Contig76	BG842921	EC 2.7.1.4 fructokinase 1 [Zea mays]	0.000239344	0.346587	2.88528
contig:AC188980.3-Contig151	DN229438	Glutathione S-transferase	4.18e-05	0.358851	2.78667
contig:AC195152.3-Contig77	DN230693	EC 5.1.3.2 UDP-glucose 4-epimerase	9.47e-05	0.389516	2.56729
contig:AC204550.2-Contig28	DN230906	putative aspartate kinase	0.000205985	0.390848	2.55854
contig:AC199891.2-Contig23	DN208909	Cytochrome b6-f complex iron-sulfur subunit Rieske iron-sulphur protein precursor	0.000174383	0.464453	2.15307
contig:AC195310.2-Contig58	CB329705	Prephenate dehydratase EC:4.2.1.51	0.000184	0.432691	2.31112
contig:AC212136.2-Contig38; contig:AC212827.2-Contig76	DN229324	EC 1.2.1.44 cinnamoyl-CoA reductase	0.000174535	0.435235	2.29761
contig:AC206288.2-Contig39	DN218167	Inositol-3-phosphate synthase [Zea mays] EC:5.5.1.4	0.000250762	0.437616	2.28511
contig:AC200558.2-Contig86	DN212036	Cytochrome P450	0.000236044	0.451851	2.21312
contig:AC191550.2-Contig31	BM073971	AMP-dependent synthetase and ligase	1.26e-08	0.0483344	20.6892
contig:AC201893.3-Contig42; contig:AC209332.2-Contig43	DN190020	Putative methyltransferase FkbM	0.00019158	0.481719	2.0759
contig:AC206160.2-Contig32; contig:AC216045.2-Contig29	DN210715	Putative glycoside hydrolase, family 16	0.000139196	0.0918535	10.8869
contig:NONE	DN204659	Putative nucleoside diphosphate kinase, E.C. 2.7.4.6	9.35e-07	0.110531	9.04724
contig:AC209709.2-Contig72	BM072947	glossy1-like	4.79e-05	0.118886	8.41139
contig:AC185276.2-Contig15; contig:AC196688.2-Contig107	DN221564	Putative glucan synthase-like	8.1e-07	0.120904	8.27104
contig:AC204532.2-Contig15; contig:AC209411.2-Contig17	DN222871	EC 3.3.1.1 S-adenosyl-L-homocysteine hydrolase Adenosylhomocysteinase	8.5e-05	0.338983	2.95
contig:AC194851.3-Contig56; contig:AC213624.2-Contig14	DN217208	1.1.1.37 Cytoplasmic malate dehydrogenase	4.27e-07	0.128763	7.76623
contig:AC190527.4-Contig84	DN226782	EC 4.1.1.31 Phosphoenolpyruvate carboxylase	4.75e-05	0.399714	2.50179
contig:AC190801.2-Contig16; contig:AC206783.2-Contig67; contig:AC214822.2-Contig18	DN221574	EC 2.5.1.18 Zea mays glutathione S-transferase GST	4.88e-05	0.40792	2.45146
contig:AC187544.5-Contig20; contig:AC217269.1-Contig80	BM078598	EC 6.4.1.2 acetyl-CoA carboxylase	0.000277061	0.410748	2.43458
contig:AC200615.5-Contig21	DV622495	Long-chain-fatty-acid CoA ligase ATP-dependent AMP-binding enzyme family	0.000172	0.412922	2.42176
contig:AC203533.2-Contig36; contig:NONE	CD568595 CD568594	Glutathione reductase	0.000144	0.426471	2.34483
Photosynthesis-related (2)
contig:AC204708.2-Contig52; contig:AC204708.2-Contig53	DN229181	chloroplast channel forming outer membrane protein	1.97e-06	0.174435	5.73281
contig:AC197492.3-Contig17	DN220083	EC 1.3.3.4 protoporphyrinogen oxidase	3.18e-06	0.222123	4.50202
Protein fate (24)
contig:AC200101.4-Contig17	DN221321; CB605233 CB816739; DV621336	putative ubiquitin-specific protease	3.077E-05 ± 1.824E-05	0.321 ± 0.061	3.421 ± 0.801
contig:AC209454.2-Contig77	CD527823 CD527824; DN213914	EC 6.3.2.19 ubiquitin conjugating enzyme, E2	6.078E-05 ± 5.577E-05	0.279 ± 0.075	3.867 ± 1.035
contig:AC193789.2-Contig44	DN217730; DN217735	Ubiquitin-conjugating enzyme, E2 EC 6.3.2.19	1.017E-05 ± 1.135E-06	0.301 ± 0.041	3.389 ± 0.457
contig:AC211276.2-Contig28	DN227212; DV622346	DnaJ-related protein ZMDJ1	3.599E-05 ± 2.761E-05	0.327 ± 0.045	2.723 ± 0.32
contig:AC191429.3-Contig17	DN232721; DN215302	DnaJ-related protein ZMDJ1	6.908E-05 ± 5.678E-05	0.310 ± 0.031	3.259 ± 0.324
contig:AC208924.2-Contig50	CB604616 CB604829	signal peptidase 1 family protein like Peptidase S26A domain containing	2.56e-05	0.251248	3.98013
contig:AC210293.2-Contig17; contig:AC215229.2-Contig159	DN223353	Putative ubiquitin conjugating enzyme E2 E.C. 6.3.2.19	1.49e-06	0.210085	4.75998
contig:AC210293.2-Contig17	DN209953	EC:6.3.2.19 Ubiquitin-conjugating enzyme, E2	5.03e-05	0.388313	2.57524
contig:AC203793.3-Contig50	DN233085	DnaJ-related protein ZMDJ1	1.79e-05	0.27985	3.57334
contig:AC209916.2-Contig28	DN210440	Zinc finger, RING-type protein	1.83e-05	0.318423	3.14048
contig:AC196058.3-Contig121	DN222096	Heat shock protein Hsp70	4.21e-05	0.372945	2.68136
contig:AC206583.1-Contig26	BM072932	peptidase M50 family protein / sterol-regulatory element binding ---like EC 3.4.24 -	0.00010396	0.413972	2.41562
contig:AC206322.2-Contig30	DN210737	putative SAE2 (SUMO-ACTIVATING ENZYME 2)	1.29e-05	0.354083	2.8242
contig:NONE	BG842274	serine carboxypeptidase S10 family protein EC 3.4.16.6	9.4e-05	0.354467	2.82114
contig:AC195359.3-Contig32	DN219010	Ubiquitin-conjugating enzyme, E2 EC 6.3.2.19	0.000257262	0.424928	2.35334
contig:NONE	CB381385	Putative seven in absentia homolog (SINA)	0.000114	0.441546	2.26477
contig:AC204539.3-Contig73	DN229235	Heat shock protein 90 (hsp90)	8.06e-05	0.44391	2.25271
contig:AC205986.3-Contig35	DN233466	SOL1 - carboxypeptidase A	0.000155971	0.445889	2.24271
contig:AC214612.2-Contig19	CB815816	BRS1 (BRI1 SUPPRESSOR 1)--like [Arabidopsis thaliana]	7.92e-05	0.31421	3.18258
		Serine Carboxypeptidase 2--like
contig:AC204086.2-Contig34; contig:AC206833.2-Contig38	CB380920	seven in absentia family protein	3.86e-08	0.0740056	13.5125
contig:AC195679.2-Contig43; contig:AC216858.1-Contig103	BG517680	ubiquitin-specific protease C19-related	8.75e-07	0.180045	5.55418
contig:AC210025.2-Contig34	AI657339	26S proteasome subunit P45	5.05e-07	0.185345	5.39535
contig:AC202965.2-Contig29	DN225286	EC 5.3.4.1 protein disulfide isomerase	3.12e-06	0.245311	4.07645
RNA binding (25)
contig:AC177913.4-Contig119	DN224810; CB886308 CD001137	KH domain-containing protein Putative FLK/ Putative FLK (Flowering locus KH domain)-like protein	1.246E-04 ± 1.224E-04	0.316 ± 0.115	3.65 ± 1.327
contig:AC196125.3-Contig78	DN211002; DN219783	RNA binding protein ATRZ-1A-like	8.68E-05 ± 2.78E-5	0.287 ± 0.043	3.564 ± 0.536
contig:AC206827.2-Contig149; contig:AC208082.2-Contig22	CD573415 CD573416; CB816137 CB816512; DN231517; CB886516	glycine-rich RNA binding protein/ Glycine-rich RNA-binding, abscisic acid-inducible protein [Zea mays]	7.47E-05 ± 2.851E-05	0.375 ± 0.036	2.701 ± 0.177
contig:AC196679.4-Contig92	CB886036 CB886037; CD001354 CD568796; CD001368 CD568813; CD001389 CD568834; CD001251 CB886425; CD651815 CD662119; CD651677 CD661992; CB885790; CA829984; CD568672 CD568673; CD651002	glycine-rich RNA binding protein [Zea mays]/ Putative glycine-rich RNA binding protein	4.714E-05 ± 1.201E-05	0.348 ± 0.010	2.896 ± 0.083
contig:AC191640.3-Contig20	BG842252; CA829923	putative small nucleolar ribonucleoprotein (snRNP D1)/ Small nuclear ribonucleoprotein SM	3.677E-05 ± 3.563E-05	0.283 ± 0.112	4.185 ± 1.654
contig:AC190958.3-Contig56; contig:AC199852.3-Contig31	DN219212; DV622660	nucleic acid binding protein/ RNA binding protein	5.61E-05 ± 5.59E-05	0.276 ± 0.127	4.589 ± 2.107
contig:AC211363.2-Contig77; contig:AC191640.3-Contig20	DN226218	Small nuclear Ribonucleoprotein SM D1	1.97e-05	0.293018	3.41276
contig:AC215810.2-Contig34	CB280835 CB239956	glycine-rich RNA binding protein Putative fiber protein	0.000241	0.46869	2.13361
contig:AC190694.3-Contig78; contig:AC196125.3-Contig78; contig:AC203914.2-Contig125	DV622383	Glycine-rich RNA-binding protein	5.42e-05	0.386162	2.58959
contig:AC216242.1-Contig135	DN224739	RRM-containing protein	0.000120263	0.364575	2.74292
contig:AC186316.2-Contig34; contig:AC196263.4-Contig128; contig:AC197445.3-Contig58	DN223401	RNA binding protein 45-like	0.000122264	0.336118	2.97515
contig:AC198667.2-Contig227; contig:AC203290.2-Contig22	DN208374	RNA recognition motif containing protein	0.000110289	0.336764	2.96944
contig:NONE	DN214604	glycine-rich RNA binding protein	1.86e-05	0.326715	3.06077
contig:AC209718.1-Contig226	DN217148	DEAD box RNA helicase	0.000259694	0.31812	3.14347
contig:AC191341.2-Contig88; contig:AC204644.2-Contig23	DN212465	RNA recognition motif, RNP-1	8.86e-05	0.405275	2.46746
contig:AC210241.2-Contig10	DN208877	RNA-binding protein Lupus LA protein-related	9.64e-06	0.304065	3.28877
contig:AC190767.2-Contig40	DN213861	TRNA-Dihydrouridine Synthase 3-like	1.06e-05	0.272008	3.67636
contig:AC210027.2-Contig35	DN231249	putative PENTATRICOPEPTIDE REPEAT-CONTAINING PROTEIN	0.000209757	0.301312	3.31882
contig:AC206901.3-Contig30	DN217886	small nuclear ribonucleoprotein D2	2.85e-05	0.349079	2.86468
contig:AC216192.2-Contig12	BM379051	tRNA/rRNA methyltransferase (SpoU) family protein	8.33e-05	0.250028	3.99955
contig:NONE	DN222909	putative arginine/serine-rich splicing factor	4.11e-05	0.368657	2.71255
contig:AC197536.3-Contig96; contig:AC205723.2-Contig160	DN221229	putative U4/U6-associated RNA splicing factor	4.37e-06	0.138886	7.20016
contig:AC190972.4-Contig32	BG873772	Small nuclear ribonucleoprotein G	4.56e-05	0.406189	2.46191
contig:AC208717.3-Contig53	DN204474	arginine/serine-rich splicing factor	0.000168257	0.408342	2.44893
contig:AC202942.4-Contig25; contig:AC205547.2-Contig23	DN222550	RNA recognition motif-containing Putative TIA-1-like	1.81e-05	0.296374	3.37411
RNAi (3)
contig:AC214136.2-Contig58	DN215548; DN220821	putative argonaute protein (AGO1)	9.704E-05 ± 9.696E-05	0.192 ± 0.088	6.579 ± 3.009
contig:AC209206.2-Contig44	CD572919; DN229955	AGO1-like/ Putative Argonaute (AGO1)	3.332E-06 ± 3.268E-06	0.228 ± 0.084	5.086 ± 1.877
contig:AC210271.2-Contig15; contig:AC214136.2-Contig58	DN229322	putative AGO1	1.24e-07	0.133293	7.50226
Signal transduction (19)
contig:AC191592.3-Contig27	BG841261; DN204808	Protein phosphatase/ EC 3.1.3.16 phosphoprotein phosphatase	1.625E-05 ± 3.85E-06	0.285 ± 0.084	3.549 ± 0.397
contig:AC195591.2-Contig54	CB603883 CB604973; CB604973	Serine-threonine protein kinase/ Protein kinase- like protein	3.667E-05 ± 3.483E-05	0.287 ± 0.108	3.873 ± 1.403
contig:AC191319.3-Contig54; contig:AC196424.3-Contig20	CB250081 CB240076	putative SERINE-THREONINE PROTEIN KINASE	3.13e-05	0.338966	2.95015
contig:AC209440.3-Contig26	DN221165	Leucine-rich repeat transmembrane protein kinase	1.02e-05	0.219448	4.55688
contig:AC206506.2-Contig13	BM381967	dual-specificity protein-like phosphatase 2 [Zea mays]	0.000182081	0.345195	2.89691
contig:AC202090.3-Contig18	DN224892	defective kernel1 [Zea mays]	6.29e-05	0.34882	2.86681
contig:AC194246.2-Contig23	DN222714	tubby-like protein	5e-05	0.353359	2.82998
contig:AC194246.2-Contig26	CB816526 CB816149	ROP family GTPase, ROP6 [Zea mays]	7.87e-05	0.365125	2.73879
contig:AC206194.3-Contig41	BM080445	Putative plant protein phosphatase	4.08e-05	0.269774	3.7068
contig:AC211516.2-Contig32	BM074309	Protein tyrosine phosphatase-like protein, PTPLA Pasticcino 2-like phosphatase	1.44e-05	0.28044	3.56583
contig:AC203863.2-Contig19; contig:AC213389.2-Contig95	DN213464	calmodulin	3.88e-06	0.28083	3.56087
contig:AC187209.5-Contig47	DN231111	COP9 SIGNALOSOME COMPLEX SUBUNIT 5	5.53e-06	0.307342	3.2537
contig:AC187264.2-Contig21	BG842309	EC 2.7.1.11 putative SHAGGY kinase	3.69e-05	0.309668	3.22927
contig:AC204771.2-Contig42	BM075192	defense receptor-like kinase Xa21-binding protein 3	2.24e-06	0.10889	9.18361
contig:AC185226.4-Contig99; contig:AC215687.1-Contig272	DN219959	Protein kinase	1.08e-06	0.148477	6.73507
contig:AC214491.2-Contig228	BM334799	blue-light receptor phototropin 1 [Zea mays]	2.04e-05	0.185534	5.38986
contig:AC191287.2-Contig125; contig:AC208365.2-Contig44	DN230010	EC 1.1.1.3 aspartate kinase homoserine dehydrogenase2	0.000255156	0.414331	2.41353
contig:AC194125.2-Contig48; contig:AC206345.3-Contig31; contig:AC209256.3-Contig44	DN229372	Serine-threonine protein kinase	0.000195758	0.419944	2.38127
contig:AC191278.3-Contig25	DN208861	receptor-like protein kinase	0.000110525	0.436196	2.29255
Stree-related/Defense (27)
contig:AC190954.2-Contig33; contig:AC202163.2-Contig12	DN229877; DN218514	Jacalin-related lectin	1.501E-04 ± 9.455E-06	0.194 ± 0.076	6.085 ± 2.387
contig:AC197556.3-Contig119	BM074085; CB617273 CB605310; BM075714	Proteinase inhibitor I12, Bowman-Birk/ putative wound induced protease inhibitor	1.818E-05 ± 1.332E-05	0.182 ± 0.062	7.507 ± 3.104
contig:AC203090.2-Contig32; contig:AC217050.1-Contig38	DN206046; DN230896	14-3-3-like protein/ 14-3-3-like protein GF14 [Zea mays]	8.861E-05 ± 3.581E-05	0.358 ± 0.019	2.799 ± 0.148
contig:AC198652.2-Contig32	CD527134 CD484651; CB815961	Putative DRE binding factor 2	7.995E-05 ± 4.305E-05	0.390 ± 0.003	2.561 ± 0.017
contig:AC190896.3-Contig48	BM080170; BM073994	14-3-3-like protein	7.605E-05 ± 4.625E-05	0.386 ± 0.039	2.62 ± 0.267
contig:AC208455.2-Contig52; contig:AC210168.2-Contig39	DN224088; DN213672; DN224754; DN232590; CA989043 CA998720; DV621487; CB604188 CB604542; CB329406	heat shock protein 70 (hsp 70)/ Putative heat shock protein 70 (hsp 70) [Zea mays]	9.87E-05 ± 3.892E-05	0.335 ± 0.043	3.376 ± 0.438
contig:AC177928.5-Contig19; contig:AC191175.4-Contig115; contig:AC198979.4-Contig14	DV942986; CD527361; BM078261	Putative HR-like lesion-inducing protein	9.797E-05 ± 5.29E-05	0.362 ± 0.008	2.767 ± 0.059
contig:AC184051.3-Contig62	DN217754; BM080447	Defensin/ putative defensin protein	3.885E-05 ± 2.555E-05	0.272 ± 0.040	3.761 ± 0.56
contig:AC205841.2-Contig13; contig:AC205841.2-Contig14	CB604636 CB411083	Inosine triphosphate pyrophosphatase/HAM1 protein	5.45e-05	0.379605	2.63432
contig:AC199953.3-Contig36; contig:AC209669.2-Contig13	CB381249	Putative rust resistance protein rp3-1 [Zea mays] SDR-containing	3.34e-05	0.397464	2.51595
contig:AC199953.3-Contig36; contig:AC209669.2-Contig13; contig:NONE	CB280860 CB239980	Putative rust resistance protein rp3-1 [Zea mays] Putative adenosine 5'-phosphosulfate reductase [Zea mays]	0.000143	0.379853	2.6326
contig:AC194210.2-Contig121	CB605403 CB411244	Maize cold acclimation protein WCOR413	0.000157	0.332471	3.00778
contig:AC191265.3-Contig26	DN207213	Wound-induced protease inhibitor	1.04e-05	0.0768315	13.0155
contig:AC197556.3-Contig119	DN211139	Wound-induced protease inhibitor	0.000156711	0.211789	4.72167
contig:AC200234.3-Contig26; contig:AC210806.2-Contig83	DN212938	14-3-3-like protein	0.00010223	0.338406	2.95503
contig:AC202864.2-Contig21	DN220876	heat-shock protein 101	2.07e-06	0.275006	3.63629
contig:AC198396.3-Contig34	DN228434	putative stromal cell-derived factor 2 precursor	1.45e-05	0.286455	3.49095
contig:AC204859.2-Contig39; contig:AC210731.2-Contig45	DN213677	Putative drought induced 19-like	5.85e-07	0.138915	7.19864
contig:AC203444.3-Contig65; contig:AC214435.2-Contig6	DN216233	EC 3.2.1.14 chitinase	2.2e-05	0.304935	3.27939
contig:AC210003.2-Contig96	DN221861	Plant peroxidase	0.000144615	0.307588	3.2511
contig:AC191018.4-Contig14; contig:AC216212.2-Contig26	DN205512	60 kDa jasmonate-induced protein (rRNA N-glycosidase), EC 3.2.2.22	2.82e-05	0.320356	3.12153
contig:AC195533.3-Contig260	BM073090	Regulator of chromosome condensation, RCC1---like UVB-resistance protein (UVR8)---like	0.000238844	0.371164	2.69423
contig:AC207773.2-Contig19	DN218584	LSD1-like protein	8.05e-05	0.365187	2.73832
contig:AC196007.2-Contig149	CD059002	beta-glucosidase aggregating factor-like protein Jacalin-related mannose-binding lectin	4.23e-05	0.360608	2.77309
contig:AC191667.3-Contig30; contig:AC198077.3-Contig50	DN223635	Mlo-related protein	2.62e-07	0.127559	7.83948
contig:AC190653.3-Contig39	BM080247	HR-like lesion-inducer	5.49e-06	0.23348	4.28303
contig:AC185253.3-Contig66; contig:AC194033.3-Contig43	BM074175	adenine phosphoribosyltransferase EC 2.4.2.7	6.54e-05	0.0759348	13.1692
Transcription (33)
contig:AC195538.2-Contig93	AY313902; DN208255	Maize yabby15	1.17E-08 ± 7E-10	0.012 ± 0.001	85.435 ± 7.951
contig:AC194098.3-Contig35	CD650948; BM348762	crabs claw-like drooping leaf-like/ drooping leaf protein-like CRC-related protein-like	2.012E-05 ± 1.438E-05	0.110 ± 0.048	11.223 ± 4.867
contig:AC202978.2-Contig47; contig:AC206161.3-Contig61	DN227304; DV621084; CB381016; CB331415; CD670191 CD573590	putative LIM transcription factor homolog/ Some similarity to LIM transcription factor homolog [Zea mays] LIM domain containing.	5.468E-05 ± 1.933E-05	0.316 ± 0.022	3.221 ± 0.223
contig:AC184791.4-Contig29	CD651555; CB604878 CB605558	RNA polymerase sigma factor 2 [Zea mays]	1.018E-04 ± 8.22E-05	0.384 ± 0.040	2.635 ± 0.272
contig:AC204949.2-Contig206; contig:AC217899.1-Contig212	DN228842; DV622232; CB605246 CB816754	Putative DNA binding transcription factor/ putative bHLH transcription factor	1.279E-04 ± 6.321E-05	0.378 ± 0.065	2.849 ± 0.588
contig:AC208204.2-Contig30; contig:AC217897.1-Contig155	BG517858; CD527271	LIM DOMAIN CONTAINING PROTEIN/ Zinc finger, LIM-type containing protein	4.54E-05 ± 4.17E-05	0.244 ± 0.039	4.205 ± 0.67
contig:AC217897.1-Contig155	DN218244; BG549033	LIM domain-containing protein/ Zinc finger, LIM-type containing protein	5.05E-05 ± 3.7E-05	0.234 ± 0.012	4.288 ± 0.216
contig:AC188395.3-Contig29	DN207439; DN207439	bHLH transcription factor Upa20/ Basic helix-loop-helix dimerisation region bHLH	6.738E-05 ± 5.958E-05	0.157 ± 0.032	6.63 ± 1.347
contig:AC197233.2-Contig86	CD001319 CD568761	Ocs element-binding factor 1 (OCSBF-1) [Zea mays]	0.000154	0.423622	2.3606
contig:AC204949.2-Contig206	CD661730 CD661731	Helix-loop-helix DNA-binding	4.04e-05	0.375241	2.66495
contig:AC190503.1-Contig193	CB815839 CB816370	putative Auxin Response Factor 1 (ARF1)	2.15e-05	0.306225	3.26557
contig:AC203318.2-Contig64; contig:AC216879.1-Contig36	DN208037	putative auxin response factor 2	2.71e-07	0.125666	7.95762
no contig	DQ056234	homeobox transcription factor GNARLY1 [Zea mays]	0.000242684	0.355762	2.81087
contig:AC203070.2-Contig37	DN205878	Putative COL9 (CONSTANS-LIKE 9); transcription factor	5.22e-05	0.311888	3.20628
contig:AC202451.2-Contig53	AY313904	Maize yabby10	1.83e-05	0.129098	7.74605
contig:AC199894.2-Contig24	DN211189	putative MBP-1 interacting protein-2A	2.6e-05	0.318021	3.14445
contig:AC202967.2-Contig48	CB603822	Putative zinc finger, PHD-type	3.19e-05	0.329838	3.03179
contig:AC191628.3-Contig218	DY402450	Transcription factor DP	8.83e-05	0.33328	3.00048
contig:AC202980.2-Contig57	DN208895	BZIP-like protein	0.000245536	0.338314	2.95583
contig:AC211347.2-Contig35	DN216107	Zea mays SCARECROW (SCR) gene	2.56e-05	0.33983	2.94265
contig:AC187800.4-Contig121	DN205703	putative basic helix-loop-helix (bHLH)	5.23e-05	0.340056	2.94069
contig:AC210414.2-Contig31; contig:AC211913.2-Contig34	DN211708	Basic helix-loop-helix dimerisation region bHLH	7.6e-05	0.177731	5.62647
contig:AC186590.3-Contig89; contig:AC205882.2-Contig30	DN215624	speckle-type protein BTB/POZ domain-containing protein	3.01e-05	0.189154	5.28669
contig:AC204518.4-Contig32	DN207033	Monopteros-like protein---like	1.98e-06	0.199594	5.01018
contig:AC198859.2-Contig25; contig:AC200494.2-Contig36	DN208982	Basic helix-loop-helix transcription factor	5.74e-05	0.204704	4.88511
contig:AC190911.3-Contig35	CB381263	TUBBY-like EC 3.1.4.1	3.29e-05	0.289941	3.44898
contig:AC209635.2-Contig19	DN220651	yin-yang1 [Zea mays]	4.52e-05	0.300692	3.32566
contig:AC207771.2-Contig51	BM332527	transcription factor WRKY24	4.92e-05	0.396688	2.52087
contig:AC206903.2-Contig30	DN232198	Transcription elongation factor TFIIS	0.000142822	0.412171	2.42618
contig:AC202949.2-Contig29; contig:AC208689.2-Contig21	CB381597	No apical meristem (NAM) protein	9.49e-05	0.429107	2.33042
contig:AC193433.3-Contig130; contig:AC199212.2-Contig38	DN231239	auxin response factor 2	9.45e-05	0.433657	2.30597
contig:NONE	AY313901	Maize yabby14	9.21e-06	0.0878912	11.3777
contig:AC185600.3-Contig17	AF143447	rough sheath 2	6.61e-06	0.1216	8.22368
Translation (72)
contig:AC197434.3-Contig42	CB381231 CB380935; CB381439;CA829294 CA829975; CB381293; CB334700; CB331447; CB351445 CB351446; CD661753 CD661754; CB815657 CB815658; CA989072 CA998605; CB381628 CB381145; CB603761CB604065; CD650814 CD650815; CB815514 CB815515	60S Ribosomal protein L35--like/ Ribosomal protein L35	3.595E-05 ± 1.48E-05	0.278 ± 0.020	3.819 ± 0.246
contig:AC211471.2-Contig32; contig:AC215611.2-Contig43	CB331331; CD568641 CD568642; CD670430 CD651100; DN211366; DN220716; CD572962 CD661673; DV492982	Translation elongation factor 1-beta (EF1B)/ Elongation factor 1-beta	9.517E-05 ± 4.192E-05	0.326 ± 0.042	3.539 ± 0.616
contig:AC194634.2-Contig47	CD484628 CD484629; BM334137; DN215922; DN232918	Ribosomal protein L31e	6.743E-05 ± 6.553E-05	0.288 ± 0.049	3.716 ± 0.476
contig:AC184138.4-Contig47	DN230541; CB604978	Ribosomal protein L13e; 60S Ribosomal Protein L13-2 BBC1 homolog	5.01E-05 ± 4.02E-05	0.343 ± 0.100	3.191 ± 0.931
contig:AC191095.2-Contig48	BM379118; DN218586; DN224939; DN211651	Ribosomal protein S26E/ 40S ribosomal protein S26	1.294E-05 ± 6.589E-06	0.266 ± 0.015	3.804 ± 0.231
contig:AC196402.3-Contig50; contig:AC204632.3-Contig25	DN229540; CB351671	Translation elongation factor EF1B, gamma chain/ elongation factor 1 gamma---like	1.124E-04 ± 1.066E-04	0.358 ± 0.078	2.929 ± 0.634
contig:AC205162.2-Contig43; contig:AC214459.2-Contig20	DN228997; BM073239; DN233394; DN209486	ribosomal protein L7	1.121E-05 ± 5.641E-06	0.275 ± 0.073	6.345 ± 3.444
contig:AC193978.3-Contig30; contig:AC207650.2-Contig35	DN190019; DN214877	Ribosomal protein S12e	9.557E-05 ± 7.837E-05	0.328 ± 0.005	3.052 ± 0.048
contig:AC195574.2-Contig32	DN216490; DN222335; DN215788; DN229775	ribosomal protein L7/ 60S ribosomal protein L7	8.620E-05 ± 3.965E-05	0.412 ± 0.026	2.459 ± 0.177
contig:AC200748.3-Contig48	CB815923 CB815924; DN204856	Ribosomal protein L21E	4.87E-05 ± 3.335E-05	0.340 ± 0.076	3.095 ± 0.688
contig:AC199941.3-Contig42; contig:AC206208.2-Contig10	DN213418; BM080737	Putative ribosomal protein S28	2.03E-05 ± 6.5E-06	0.346 ± 0.009	2.894 ± 0.078
contig:AC200260.3-Contig96	DN216875; DN212351; DN217131; CD058834 CD059071; CB334684; CD001177 CB886346; CB331291 CB331748	Ribosomal protein S7E	5.758E-05 ± 2.192E-05	0.327 ± 0.035	3.31 ± 0.407
contig:AC194102.2-Contig38	DN214189; DN219877; CB885527 CB885528; CB816094 CB816468; CB411023; DN225322; CB381683 CA989207; CA989162 CA989040	Ribosomal protein S7/ 40S RIBOSOMAL PROTEIN S5/ Ribosomal protein S5/S7/ 40S Ribosomal Protein S5B--like/ Putative Ribosomal Protein S5	1.279E-04 ± 3.309E-05	0.408 ± 0.021	2.505 ± 0.152
contig:AC191095.2-Contig48	DV495280; CB380991; DV621201; CB329874 CB334380; CD001528; DV942317; CB886466 CD001286	Ribosomal protein S26E/ 40S Ribosomal Protein S26--like	1.716E-04 ± 2.056E-05	0.420 ± 0.014	2.401 ± 0.088
contig:AC205605.2-Contig103	CD572971 CD661680; CB329540; DN206113; CB885583 CB885584; CA829658; CB381615; CB885597 CB885598; CD651771 CD662074	60S Ribosomal Protein L9/ Ribosomal Protein L6/L9	4.454E-05 ± 1.247E-05	0.335 ± 0.026	3.180 ± 0.364
contig:AC205677.2-Contig74	DV489989; DN215775	Cytoplasmic ribosomal protein S13/ Ribosomal protein S15	1.056E-04 ± 1.125E-05	0.316 ± 0.071	2.882 ± 0.568
contig:AC195599.3-Contig110; contig:AC200108.4-Contig164	DN229867; BM351664; CB381294; CD568714 CD568715; DN225980; CD651787; CD484515 CD484514; CD001573 CD001574; CA829518 CA829519; CD568393 CD484450; CD485155 CD485156; CD001392 CD568837; CB833998 CB885375	Elongation factor 1-beta-like/ Translation elongation factor 1-beta (EF1B)	9.393E-05 ± 2.192E-05	0.374 ± 0.024	2.868 ± 0.26
contig:AC196780.4-Contig114; contig:AC203668.2-Contig31; contig:AC208329.2-Contig63	CB331068; CD527422 CD527423	Ribosomal protein S23	6.45E-05 ± 4.35E-05	0.381 ± 0.017	2.632 ± 0.115
contig:AC191418.3-Contig41	CD568617; CB331218 CB331686	Ribosomal protein S15a/ RPS15A (RIBOSOMAL PROTEIN S15A)--like [Arabidopsis thaliana]	6.197E-05 ± 5.503E-05	0.363 ± 0.049	2.81 ± 0.384
contig:AC199630.4-Contig75; contig:AC209070.3-Contig60	CB334738; DN217983	Ribosomal protein L18ae	6.885E-05 ± 1.385E-05	0.396 ± 0.024	2.537 ± 0.153
contig:AC186790.4-Contig24	CB605001; DN222844	putative 40S ribosomal protein S10	1.024E-04 ± 9.165E-05	0.341 ± 0.092	3.162 ± 0.854
contig:AC210273.2-Contig52	DN211456; DN223406	Ribosomal protein S25	5.405E-05 ± 2.405E-05	0.408 ± 0.027	2.461 ± 0.164
contig:AC210841.1-Contig30; contig:AC215994.2-Contig107	DN214213; CD573017 CD573016	Ribosomal protein S17/ Ribosomal protein S11	1.074E-04 ± 9.065E-05	0.375 ± 0.074	2.773 ± 0.545
contig:AC210991.2-Contig45	DN207924; DN216856; DV494371	Ribosomal protein S3Ae; 40S ribosomal protein S3a (CYC07 protein)--like S-phase specific ribosomal protein	9.54E-05 ± 2.27E-05	0.392 ± 0.032	2.582 ± 0.194
contig:AC207650.2-Contig35; contig:AC193978.3-Contig30; contig:AC210285.2-Contig42	CB282019 CB240005	Accession #CB282019:Unknown Accession #CB240005: Putative ribosomal protein S12e	0.000269	0.436562	2.29063
contig:AC186512.3-Contig38; contig:AC190964.2-Contig33	CB250086 CB240081	Ribosomal protein L31e	9.74e-05	0.354768	2.81874
contig:AC206581.1-Contig49	CD001133 CB886304	Ribosomal protein S2/S5	0.000267	0.343784	2.9088
contig:AC184782.3-Contig60; contig:AC205605.2-Contig103	CB239975 CB280854	CB239975: 60S Ribosomal Protein L9 CB280854: Ankyrin repeat containing	1.41e-05	0.246135	4.06281
contig:AC203774.2-Contig25; contig:AC211557.2-Contig61	CA989075 CA998610	40S Ribosomal protein S30	0.000106	0.398687	2.50823
contig:AC183904.3-Contig20; contig:AC191418.3-Contig41; contig:AC214543.2-Contig23	DN232369	Ribosomal protein S15a	9.87e-06	0.247385	4.04229
contig:AC186594.3-Contig32; contig:AC183904.3-Contig20; contig:AC191418.3-Contig41	DN228794	40S Ribosomal Protein S15A	4.5e-06	0.264358	3.78275
contig:AC183904.3-Contig20; contig:AC191418.3-Contig41	CB381750	40S Ribosomal Protein S15A	0.000143	0.298153	3.35398
contig:AC210991.2-Contig42; contig:AC210991.2-Contig45	DN223392	Ribosomal protein S3Ae	2.01e-05	0.34427	2.9047
contig:AC197434.3-Contig42; contig:AC214776.2-Contig70	DN229141	Ribosomal protein L35	3.78e-06	0.164118	6.09318
contig:AC209206.2-Contig44	DN219879	putative Translation Initiation Factor 2C	1.45e-06	0.170036	5.88112
contig:AC212737.2-Contig37; contig:AC218007.1-Contig39	CB603803 CB604111	Putative ribosomal protein L10E	0.00017	0.417475	2.39535
contig:AC183656.2-Contig160	DN226389	ribosomal protein S4	0.000121847	0.267704	3.73547
contig:NONE	DN225819	40S ribosomal protein S19	2.26e-06	0.254853	3.92383
contig:AC204868.2-Contig68; contig:AC204868.2-Contig72; contig:AC217241.1-Contig35	DN211357	ribosomal protein L24 containing protein	0.000105872	0.352453	2.83726
contig:NONE	DN218306	ribosomal protein L18a	7.63e-06	0.312024	3.20488
contig:AC200871.4-Contig6; contig:AC210153.2-Contig13; contig:AC217490.1-Contig43	DN225197	Ribosomal protein L22e	4.73e-05	0.344381	2.90376
contig:AC194179.3-Contig61; contig:AC200472.4-Contig37	DN214615	Ribosomal protein S10	6.14e-05	0.380896	2.62539
contig:NONE	CB381734	Putative 60S ribosomal protein L31	5e-05	0.360309	2.7754
contig:AC186623.5-Contig155	DN209776	Ribosomal Protein S13	3.41e-05	0.361058	2.76964
contig:AC182109.3-Contig120; contig:AC191596.3-Contig79	DN213489	Ribosomal protein S27e	5.92e-05	0.362847	2.75598
contig:AC210872.2-Contig9; contig:AC210883.2-Contig17	DN225266	Ribosomal protein L24e	3.71e-05	0.36297	2.75505
contig:AC196093.3-Contig32; contig:AC213453.2-Contig28	DN211570	Ribosomal protein S16	0.000204219	0.451327	2.21569
contig:AC207685.2-Contig33	DN225450	60S Ribosomal Protein L27	0.00025597	0.477653	2.09357
contig:NONE	CD001784 CD001785	40S ribosomal protein S19---like	0.000184	0.477908	2.09245
contig:AC195383.3-Contig20	DN228786	Elongation factor 1 gamma	0.000226778	0.487403	2.05169
contig:NONE	DN234470	Ribosomal protein S26E	9.72e-06	0.283812	3.52346
contig:AC195895.2-Contig59; contig:AC200558.2-Contig92	DN210633	Ribosomal protein L34	3.6e-06	0.284642	3.51319
contig:AC210255.2-Contig34	DN218398	Ribosomal protein L15e	0.000102677	0.436409	2.29143
contig:AC204398.3-Contig12	DN205417	Ribosomal protein L5	0.000238357	0.372756	2.68272
contig:AC194152.3-Contig127	BM334438	60S ribosomal protein L44	0.00022733	0.436559	2.29064
contig:NONE	DN225846	Ribosomal protein S3Ae	2.91e-05	0.391971	2.55121
contig:AC203300.2-Contig35; contig:AC205006.2-Contig23	DN218133	Ribosomal protein S7E	2.86e-05	0.392231	2.54952
contig:NONE	DN214591	Ribosomal protein L5	5.97e-05	0.393349	2.54227
contig:NONE	DN204273	Ribosomal protein L5	3.89e-05	0.393614	2.54056
contig:NONE	DN204753	Ribosomal protein L34e	5.06e-05	0.396789	2.52023
contig:NONE	CD001379 CD568824	Ribosomal protein S19e	7.97e-05	0.43658	2.29053
contig:AC205279.2-Contig50; contig:AC205343.2-Contig17	DN190047	Ribosomal protein L39	0.000199517	0.440071	2.27236
contig:AC207541.2-Contig76	DN215170	Ribosomal protein L7Ae/L30e/S12e/Gadd45	6.24e-05	0.416462	2.40118
contig:NONE	DN206958	Ribosomal protein L5	1.57e-05	0.342349	2.921
contig:AC206642.4-Contig48	DN206271	60S ribosomal protein L35	0.000111008	0.435044	2.29862
contig:AC206633.2-Contig40	DN229339	40S ribsomal protein S4	0.000167199	0.429734	2.32702
contig:NONE	DN222445	60S ribosomal protein L34	4.77e-05	0.414922	2.41009
contig:NONE	DN207922	Ribosomal protein L27e	0.00016393	0.4054	2.4667
contig:NONE	DN215006	Ribosomal protein L27e	0.000145564	0.404022	2.47511
contig:AC211851.2-Contig12	DN226378	Ribosomal protein L24e	0.00028554	0.398778	2.50766
contig:NONE	DN206056	Ribosomal protein L5	3.99e-05	0.389672	2.56626
contig:AC192601.2-Contig27	DN227195	Ribosomal protein S24e	0.000205334	0.374522	2.67007
Vesicle trafficking/Transport (30)
contig:AC184173.3-Contig40	BM080538; BM349840; DN228655	putative lipid transfer protein/ Type 1 non specific lipid transfer protein precursor	4.598E-05 ± 4.597E-05	0.165 ± 0.138	25.066 ± 11.543
contig:AC185593.3-Contig25	DN204901; DN209769	Tetracycline transporter related protein	7.15E-05 ± 1.08E-05	0.176 ± 0.021	5.755 ± 0.692
contig:AC209332.2-Contig41	AI964619; DN219463	Nonclathrin coat protein gamma - like protein/ TNP2	2.085E-04 ± 7.01E-05	0.334 ± 0.007	2.998 ± 0.062
contig:AC197540.4-Contig23; contig:AC198901.4-Contig124	DN205070	aquaporin	1.32e-05	0.231153	4.32614
contig:AC198901.4-Contig124	CD058570 CD058571	plasma membrane integral protein ZmPIP2-1 [Zea mays] aquaporin [Zea mays]	0.000157	0.324562	3.08108
contig:AC193531.3-Contig52	CD651642 CD661958	unknown putative membrane-related lipid transfer protein	8.55e-06	0.239285	4.17912
contig:AC195599.3-Contig110; contig:AC200108.4-Contig164; contig:AC211632.2-Contig63; contig:AC212204.1-Contig22; contig:AC212205.1-Contig47	BM348046	ARF/SAR superfamily	1.1e-05	0.210262	4.75598
contig:AC194945.3-Contig36; contig:AC194945.3-Contig54	DN221150	emp24/gp25L/p24-related protein	7.38e-05	0.422103	2.36909
contig:AC187559.2-Contig65; contig:AC205574.2-Contig60	DN223501	Protein Transport Protein SEC13	8.26e-07	0.233972	4.27402
contig:AC185412.3-Contig219	BM340691	putative phosphatidylinositol- phosphatidylcholine transfer protein	2.37e-05	0.275165	3.63418
contig:AC204277.2-Contig39	DN206461	exocyst complex subunit Exo70	1.91e-05	0.283649	3.52549
contig:AC195987.3-Contig170; contig:AC201825.3-Contig31	DN208622	putative trafficking protein particle complex 1	0.000128425	0.329524	3.03468
contig:AC214123.2-Contig8	DN222934	Transport protein particle (TRAPP) component, Bet3	4.25e-05	0.400048	2.4997
contig:AC206992.2-Contig20	DN208949	ADP-ribosylation factor	0.000160011	0.419314	2.38485
contig:AC191010.3-Contig34	DN203598	Snf7 domain containing protein	0.000172355	0.419616	2.38313
contig:AC196426.3-Contig34	DN228512	Root hair defective 3 GTP-binding	0.000209108	0.469598	2.12948
contig:NONE	DN210043	RAS-like GTP-binding protein RAB-type	0.000178684	0.349113	2.8644
contig:AC182605.4-Contig35	DN230449	Importin alpha-like protein	0.000204139	0.426556	2.34436
contig:AC207406.2-Contig53; contig:AC214536.2-Contig193	CD484512	ATP-binding cassette, sub-family F (GCN20), member 2	8.12e-05	0.354777	2.81867
contig:AC202564.2-Contig15; contig:AC210141.2-Contig63	DN205058	Protein translocase subunit secA	4.75e-05	0.363106	2.75402
contig:AC199199.2-Contig28	DN213054	Putative importin alpha	3.72e-05	0.372352	2.68563
contig:AC192364.3-Contig35	DN203746	Cation transport ChaC-related	0.000257476	0.44319	2.25637
contig:AC203086.3-Contig21	DV491891	Putative Ran-interacting Mog1 protein	0.00024	0.443595	2.25431
contig:AC208470.2-Contig26	DN227809	Myosin XI-like	4.29e-06	0.271943	3.67724
contig:AC210607.2-Contig20	DV621402	putative auxin transport protein	7.82e-06	0.276575	3.61566
contig:AC206825.2-Contig28	DN203777	sodium-dependent phosphate transporter related protein	1.64e-05	0.31155	3.20976
contig:AC205557.2-Contig43	DN234016	Oligopeptide transporter-related POT family protein	0.000105116	0.312846	3.19646
contig:NONE	CB604423 CB604909	SEC14 cytosolic factor-like putative patellin	3.91e-05	0.319532	3.12958
contig:AC177947.2-Contig69	CD670256	AUX1-like permease	2.15e-07	0.152315	6.56534
contig:AC198290.2-Contig37	BM380240	phospholipid transfer protein 1 [Zea mays subsp. parviglumis]	6.89e-06	0.169429	5.90217
Transposable elements (6)
contig:AC198229.4-Contig14	CD650874 CD650875	putative transposase putative Tam3-transposase	0.000213	0.43307	2.3091
contig:AC200038.3-Contig67	BM073678	Putative PIF-12 transposable element	0.000217	0.442941	2.25764
contig:AC187260.3-Contig81	DN223504	retrotransposon prpol	1.21e-06	0.224637	4.45163
contig:AC187074.5-Contig21; contig:AC199562.2-Contig62; contig:AC211265.2-Contig61	DN229584	putative copia-type pol polyprotein	0.000189314	0.404263	2.47364
contig:AC204285.2-Contig40; contig:AC208671.2-Contig37	DN218247	Gag-pol polyprotein	0.000104117	0.432197	2.31376
contig:AC185280.3-Contig28; contig:AC196004.3-Contig93	BM078670	cinful retrotransposon	0.000261	0.443251	2.25606
Other (6)
contig:AC196780.4-Contig114; contig:AC203668.2-Contig31; contig:AC208329.2-Contig63	DN223338	16-kDa gamma zein protein	1.83e-06	0.213326	4.68767
contig:AC191296.3-Contig33	BM379386	putativelipid transfer protein/seed storage/trypsin-alpha amylase inhibitor	2.9e-05	0.237231	4.2153
contig:NONE	DN207252	trypsin-alpha amylase inhibitor Putative plant lipid transfer protein/seed storage	0.000127368	0.299292	3.34122
contig:AC196268.3-Contig38	AW257895	mago nashi-like protein	0.000106504	0.327071	3.05744
contig:AC194035.2-Contig47	DN210060	phototropic-responsive NPH3 family protein	0.000251774	0.380542	2.62783
contig:AC198485.2-Contig25	DN209127	Nuclear transcription factor Y subunit B [maize]	7.57e-05	0.393812	2.53928
Unknown (142)
contig:AC185474.3-Contig26; contig:AC207232.2-Contig18	CB251967 CB251906; DN221506	hypothetical protein/ unknown Putative Erwinia induced protein-like	1.787E-04 ± 8.698E-06	0.440 ± 0.015	2.277 ± 0.076
contig:AC187039.3-Contig49; contig:AC194977.2-Contig46	DN208708; DN232508	Protein of unknown function DUF239/ Putative carboxyl-terminal proteinase-like	3.425E-06 ± 1.965E-06	0.264 ± 0.031	3.837 ± 0.453
contig:AC188010.3-Contig94	BM078096; BM079918; DV550026	unknown/ unknown protein DUF642 putative galactose-binding like domain containing	3.442E-05 ± 3.429E-05	0.152 ± 0.088	11.965 ± 4.936
contig:AC191074.2-Contig20; contig:AC196160.3-Contig158	DN230919; DN220703	unknown protein DEK domain containing protein; unknown domain containing	1.77E-05 ± 7E-06	0.259 ± 0.024	3.9 ± 0.367
contig:AC191265.3-Contig26	DN207559; DV489688	unknown	1.179E-05 ± 1.011E-05	0.215 ± 0.054	4.963 ± 1.256
contig:AC197469.2-Contig61; contig:AC202145.1-Contig18	CB833829; CB605136; CD661913	unknown	6.241E-05 ± 6.229E-05	0.201 ± 0.138	8.367 ± 3.026
contig:AC209666.2-Contig27	CD670180 CD573579; DN190044; CB334480 CB331837	unknown	8.717E-05 ± 4.493E-05	0.383 ± 0.063	2.724 ± 0.415
contig:AC191736.2-Contig136; contig:AC191736.2-Contig87	CB816591 CB833815	SDR-containing [Zea mays]	0.000109	0.415126	2.40891
contig:AC194161.3-Contig97	CD059076 CD058840	expressed protein	0.000205	0.473406	2.11235
contig:AC196167.3-Contig79	CB251965 CB251904	Hypothetical protein, putative kelch repeat-containing	0.000131	0.43142	2.31793
contig:AC186787.3-Contig226; contig:AC191357.3-Contig132	DN221259	Kelch related protein	0.000253861	0.409546	2.44173
contig:AC186787.3-Contig226	DN206372	Kelch related protein	0.000152368	0.421697	2.37137
contig:AC204502.3-Contig26; contig:AC204502.3-Contig27	DN210246	hypothetical protein	7.94e-07	0.233505	4.28257
contig:AC190557.3-Contig42; contig:AC211955.2-Contig16	BG840714 BG840241	Leucine-rich repeat containing protein	0.000102721	0.333929	2.99465
contig:AC211325.2-Contig27	CB885535 CB885536	Protein of unknown function Cys-rich	0.000264	0.487646	2.05067
contig:AC213998.2-Contig67	CD527742 CD572904	unknown protein DUF791	9.8e-05	0.398199	2.51131
contig:AC205841.2-Contig14	DN226811	hypothetical protein	1.03e-06	0.231257	4.32419
contig:AC200038.3-Contig67	CB381005	unknown	5.62e-05	0.268452	3.72506
contig:AC191640.3-Contig20; contig:AC216242.1-Contig135	DN229144	unknown	2.5e-05	0.278077	3.59612
contig:AC195688.3-Contig32	CD573487 CD573488	unknown	6.23e-05	0.298809	3.34662
contig:AC196679.4-Contig92	CB331485	unknown	5.68e-05	0.371105	2.69466
contig:AC196679.4-Contig92	DN233958	unknown	3.87e-05	0.224717	4.45004
contig:AC190958.3-Contig56; contig:AC201789.4-Contig52	DN233184	unknown	0.000143987	0.376874	2.65341
contig:AC210273.2-Contig52;contig:NONE	CB604611 CB604825	unknown	6.51e-05	0.397638	2.51485
contig:AC203318.2-Contig64; contig:AC216879.1-Contig36	DN225371	unknown	3.77e-06	0.224	4.46428
contig:AC216353.1-Contig121	BG874037	unknown	8.63e-05	0.31698	3.15477
contig:AC196780.4-Contig114; contig:AC203668.2-Contig31; contig:AC208329.2-Contig63	CB885654 CB885655	unknown	0.000129	0.443627	2.25415
contig:AC204713.2-Contig21; contig:AC209844.2-Contig24	DN233857	unknown	3.38e-06	0.203157	4.92231
contig:AC184782.3-Contig60	DN215834	putative pentatricopeptide (PPR) repeat-containing protein	6.24e-05	0.360538	2.77363
contig:AC205164.3-Contig10; contig:AC207626.2-Contig81	DN209524	unknown	1.95e-05	0.234784	4.25923
contig:AC217125.1-Contig81	DN221297	putative repetitive element	0.00016968	0.374595	2.66955
contig:AC190971.3-Contig30; contig:AC212772.2-Contig22	DN214786	B12D	3.19e-05	0.375855	2.6606
contig:AC203101.2-Contig16; contig:AC203101.2-Contig17	DN224309	putative fiber protein Fb34 putative DUF1218 domain containing	0.000248729	0.379312	2.63635
contig:AC191085.3-Contig45	DN208883	PUA domain-containing protein	5.11e-05	0.383425	2.60807
contig:AC190498.1-Contig30	DN214526	WD repeat domain-containing protein	9.1e-05	0.386766	2.58554
contig:NONE	DN221163	unknown	5.2e-05	0.388553	2.57365
contig:AC190826.1-Contig11; contig:AC196389.3-Contig40	DN212659	F-box family protein	0.000260089	0.395304	2.5297
contig:AC191255.2-Contig69	DN217167	unknown protein [Arabidopsis thaliana] TRAF-like	9.42e-05	0.397287	2.51707
contig:AC210810.2-Contig28	BQ034151	Putative Remorin	1.26e-05	0.273093	3.66176
contig:AC209845.2-Contig29; contig:AC214225.2-Contig29	CD662121		0.00011	0.264444	3.78152
contig:AC191048.2-Contig257	DN229920	unknown	6.78e-07	0.212389	4.70834
contig:AC212667.2-Contig36	DN215612	unknown	5.42e-06	0.0988777	10.1135
contig:AC194970.3-Contig28	AI855049	unknown, putative brassinosteroid response factor	6.52e-08	0.100612	9.93913
contig:NONE	BG841831	Protein of unknown function DUF296	3.25e-07	0.10957	9.1266
contig:AC208846.2-Contig32	DN213441	unknown	2.57e-06	0.111661	8.95569
contig:AC210056.2-Contig18; contig:AC211745.2-Contig25	DN211129	unknown	4.9e-06	0.128295	7.79455
contig:NONE	DN211942	unknown	1.95e-06	0.158995	6.28949
contig:AC211224.2-Contig35	DV491353	contains DUF37	1.49e-06	0.170616	5.86112
contig:AC191124.3-Contig7	DN207449	unknown (repetative)	6.18e-07	0.179201	5.58033
contig:AC204087.3-Contig25; contig:AC206219.2-Contig54	BM336467	putative NAD(P)-binding protein	2.01e-06	0.193942	5.15618
contig:AC212023.2-Contig72	DN221025	unknown	4.64e-07	0.202978	4.92664
contig:AC200626.2-Contig94	DN232420	unknown	5.6e-07	0.203817	4.90637
contig:AC200652.3-Contig19; contig:AC214115.2-Contig61	DN219892	unknown protein	2.83e-05	0.204823	4.88227
contig:AC190799.2-Contig73	DN223055	unknown	7.56e-07	0.205253	4.87203
contig:AC210157.2-Contig12	DN218117	unknown	6.22e-06	0.205459	4.86715
contig:AC185285.3-Contig29	DN205681	unknown	7.98e-06	0.238415	4.19437
contig:NONE	DN211524	unknown	8.41e-05	0.251901	3.96981
contig:AC177899.2-Contig38	AI947928	unknown protein	4.16e-05	0.25459	3.92788
contig:AC215911.2-Contig37	DN217753	unknown 38.44% masked sequence- SDR	1.46e-06	0.255651	3.91159
contig:AC190992.2-Contig63; contig:AC203942.2-Contig34	DN214882	unknown	3.17e-06	0.255706	3.91074
contig:AC210832.2-Contig32; contig:AC211754.2-Contig29	BM333750	Protein of unknown function DUF861, cupin-3	6.77e-05	0.278737	3.58761
contig:AC199886.2-Contig44	DN213182	unknown	3.21e-05	0.283175	3.53138
contig:AC204567.3-Contig74	DN205086	unknown	5.54e-06	0.283306	3.52975
contig:AC203172.2-Contig34	DN212032	unknown protein	6.31e-06	0.284107	3.5198
contig:AC204604.2-Contig158	DN218162	Protein of unknown function DUF315	0.000112755	0.284345	3.51685
contig:AC190907.3-Contig213	DN219774	unknown	5.44e-06	0.287342	3.48017
contig:AC183756.3-Contig71; contig:AC190579.4-Contig56	BM073249	Peptidase C54	2.05e-05	0.288118	3.4708
contig:AC211519.2-Contig51	DN223800	putative cyclin related protein	1.84e-05	0.29502	3.3896
contig:AC210260.2-Contig67; contig:AC210260.2-Contig85	DN233679	putative sucrase related	5.28e-05	0.2975	3.36134
contig:AC202124.3-Contig102; contig:AC217265.1-Contig46	DN213442	Hypothetical protein---possibly Arabidopsis ETTIN domain containing	1.59e-05	0.309282	3.23329
contig:AC212195.2-Contig25	DN208806	Pinin/SDK/memA protein	6.17e-05	0.311382	3.21149
contig:AC203011.2-Contig31	DN227113	B12D-like protein	2.68e-05	0.315544	3.16913
contig:AC194223.2-Contig49	DN222654	Protein of unknown function DUF1665	2.2e-05	0.321775	3.10776
contig:AC190864.4-Contig22	DN222849	unknown putative cis-zeatin O-glucosyltransferase 2 (ciszog2)	0.000268665	0.322823	3.09767
contig:NONE	CB815994 CB815995	unknown	6.41e-05	0.325553	3.0717
contig:AC203362.4-Contig27	DN190033	Protein of unknown function DUF642	7.35e-05	0.326108	3.06647
contig:AC202122.2-Contig29	DN214844	unknown	7.82e-05	0.326607	3.06178
contig:NONE	DN212297	unknown	1.7e-05	0.329315	3.03661
contig:AC213649.2-Contig18	DN210005	Pentatricopeptide repeat containing protein-like	7.02e-05	0.341218	2.93068
contig:AC193961.3-Contig34	BM350316	unknown	5.84e-05	0.341709	2.92647
contig:AC211969.2-Contig28	DN204566	unknown	7.38e-05	0.344926	2.89917
contig:AC194453.3-Contig21	DN231649	putative chloroplast nucleoid DNA-binding protein-like protein	8.37e-05	0.347113	2.88091
contig:AC212149.2-Contig31	BM338931	unknown	0.000167267	0.347647	2.87648
contig:AC200859.3-Contig39	DV492306	hypothetical protein	0.000144	0.348276	2.87129
contig:NONE	CB329767 CB334421	unknown	7.43e-05	0.348432	2.87
contig:AC194372.2-Contig34	DV490652	hypothetical protein	6.52e-05	0.348519	2.86928
contig:AC212072.2-Contig109	BM074715	Cwf15/Cwc15 cell cycle control protein	0.000248484	0.353716	2.82713
contig:AC190544.2-Contig183	DN223554	Serine/threonine protein kinase-related protein	0.000123172	0.358147	2.79215
contig:AC212225.2-Contig24; contig:NONE	CB331536 CB331535	Unknown - SDR-containing	3.59e-05	0.359053	2.7851
contig:AC203832.2-Contig87; contig:AC210097.2-Contig57	DN212649	unknown	0.000138506	0.361311	2.7677
contig:AC196024.2-Contig37	CB815574	unknown	0.000281	0.361556	2.76582
contig:AC195262.2-Contig40	DV621327	hypothetical protein zinc finger domain containing	0.000164	0.362809	2.75627
contig:AC206647.2-Contig26; contig:AC206831.2-Contig20	DN204424	unknown protein	7.73e-05	0.369436	2.70683
contig:AC194405.2-Contig33	DN213154	diphosphonucleotide phosphatase-like	9.78e-05	0.398649	2.50847
contig:AC206267.2-Contig120	BM080470	unknown	7.39e-05	0.39919	2.50507
contig:AC212723.2-Contig124; contig:AC217357.1-Contig81	DN221140	putative CemA	5.99e-05	0.403522	2.47818
contig:AC192364.3-Contig49	DN229787	ChaC-like protein	0.000289976	0.403797	2.47649
contig:AC205387.2-Contig22	DN229890	Putative DHHC-type zinc finger protein---like	0.000175124	0.405347	2.46702
contig:AC191543.3-Contig41	DN227221	unknown protein	0.000101287	0.407884	2.45168
contig:AC197371.3-Contig45	DN221286	GTP binding protein related	0.000141951	0.408996	2.44501
contig:NONE	CA998685 CB042879	unknown	0.000163	0.413756	2.41688
contig:NONE	DN225739	unknown	0.000125805	0.424693	2.35464
contig:AC208721.2-Contig77	DN217289	unknown protein	0.00010736	0.426299	2.34577
contig:AC185517.2-Contig51	DN228368	IQ calmodulin-binding region containing protein	0.00023617	0.429021	2.33089
contig:AC198322.2-Contig47	BG410519	unknown	0.000183227	0.4294	2.32883
contig:AC204689.2-Contig17	DN226466	Protein of unknown function DUF246	0.000116609	0.430248	2.32424
contig:AC214433.2-Contig29	DN204272	unknown	5.59e-05	0.43149	2.31755
contig:AC210038.2-Contig27	DY401549	Zinc finger domain-containing protein	0.00020157	0.432539	2.31193
contig:AC216589.1-Contig59	DN211299	unknown	0.000228661	0.447345	2.23541
contig:AC210306.2-Contig38; contig:AC211413.2-Contig37	DN233896	Brassinosteroid-insensitive 1-kinase domain interacting protein 118 1BRI1-KD interacting protein 118-like	0.000252085	0.448376	2.23027
contig:AC183756.3-Contig72; contig:AC191664.3-Contig19	DN217163	unknown	0.000118703	0.459025	2.17853
contig:AC190507.1-Contig245; contig:AC197089.3-Contig18; contig:AC200202.2-Contig77; contig:AC203994.2-Contig61	DV621582	unknown	4.55e-05	0.387316	2.58187
contig:AC187891.3-Contig16	AI734546	unknown	2.08e-07	0.0734932	13.6067
contig:AC187383.3-Contig36	DN208868	unknown	1.07e-05	0.0806582	12.398
contig:AC191265.3-Contig21	DN215979	unknown	1.37e-06	0.100318	9.96828
contig:NONE	DN208048	unknown	4e-06	0.119566	8.36357
contig:AC190681.3-Contig23; contig:AC190757.3-Contig36	BM350332	unknown	3.62e-06	0.179024	5.58584
contig:AC212234.2-Contig26	BM337438	unknown	0.000121248	0.181618	5.50606
contig:AC212763.2-Contig47; contig:AC213783.2-Contig47	BG841837	unknown	7.12e-06	0.198806	5.03004
contig:AC195885.3-Contig18; contig:AC195885.3-Contig23; contig:AC203435.3-Contig61	DN211354	unknown	6.71e-07	0.206154	4.85074
contig:AC211466.2-Contig136	BM073611	unknown	0.000250796	0.208064	4.80621
contig:AC199635.3-Contig23	DN222273	unknown	0.000259783	0.214529	4.66138
contig:NONE	DN231721	unknown	2.49e-05	0.220354	4.53815
contig:AC210278.2-Contig73	DN232591	unknown	1.57e-05	0.225465	4.43527
contig:AC195604.2-Contig35	DN207777	unknown	2.5e-06	0.237483	4.21083
contig:AC193381.3-Contig28	BG842514	unknown	7.5e-06	0.240641	4.15556
contig:AC185307.3-Contig22; contig:AC203384.2-Contig22	DN227586	putative copia-like retrotransposon	3.16e-06	0.248325	4.02698
contig:NONE	DN222129	unknown	3.88e-05	0.252165	3.96565
contig:NONE	DN203856	unknown	1.69e-05	0.25286	3.95476
contig:AC194078.3-Contig26	BM073135	unknown	0.000112281	0.272952	3.66365
contig:AC191708.3-Contig28	DN217648	unknown	2.86e-05	0.276309	3.61914
contig:AC196014.3-Contig13	DN213207	unknown	8.66e-06	0.277039	3.6096
contig:AC210858.2-Contig30	CD484327	unknown	2.98e-05	0.277292	3.60631
contig:AC197497.3-Contig63; contig:AC197497.3-Contig64	DN222058	unknown	5.94e-06	0.290997	3.43646
contig:NONE	DN217032	unknown	2.52e-05	0.316192	3.16264
contig:AC190996.4-Contig21; contig:AC208561.2-Contig11	DN206487	unknown	0.000104868	0.335952	2.97662
contig:AC215312.2-Contig45	DN233933	unknown	2.22e-05	0.339387	2.94649
contig:AC191004.3-Contig36	DN212995	unknown	5.32e-05	0.352949	2.83327
contig:AC216802.1-Contig26	DN231086	unknown	0.000158113	0.398275	2.51083
contig:AC214744.2-Contig45	DN212554	unknown	6.98e-05	0.423105	2.36348
contig:AC195914.2-Contig39	DN214967	unknown	0.000131386	0.442233	2.26125
contig:AC190635.3-Contig50	BM074116	unknown	0.000102356	0.458314	2.18191
Genes upregulated in the SAM-proper:
Maize Contig	EST/microarray element	Function	P-value	SAM FC	P0/P1 FC
Cell division/Growth (7)
contig:AC198647.2-Contig29; contig:AC205424.2-Contig23	DN204718; DN213820	Yippee-like protein	8.47E-05 ± 1.33E-05	3.259 ± 0.198	0.308 ± 0.019
contig:AC183520.3-Contig25	DN224789	FACKEL (FK) - delta14-sterol reductase EC 1.3.1.70	8.06e-05	2.43033	0.411467
contig:AC210834.2-Contig42	DN204047	Cyclin family protein	2.6e-05	2.90482	0.344256
contig:AC208417.2-Contig34	BM079002	putative DNA-directed polymerase	0.00010302	2.91601	0.342934
contig:AC196114.2-Contig16; contig:AC198737.2-Contig31; contig:AC199059.3-Contig26	AW091455	Putative REPLICATION FACTOR C / DNA POLYMERASE III GAMMA-TAU SUBUNIT	4.58e-06	3.96412	0.252263
contig:AC199764.3-Contig36; contig:AC210047.2-Contig61; contig:AC217949.1-Contig73	BQ635349	putative DNA gyrase B subunit---like EC 5.99.1.3	0.000179071	4.86254	0.205654
contig:AC185641.3-Contig41	DN223616	Putative SKP1	2.79e-06	12.2078	0.0819147
Chromatin (16)
contig:AC190568.3-Contig17	DN213664; CB380831; CB605182 CB617137; CB815428 CB815429; CB815872 CB816402; CB833443 CB833444; CB380473 CB351402; CD058794 CD059026; CB604232; DN223187; CB331370 CB331803; CB886091 CB886092	Putative Histone H3/ Histone H3 variant---like	4.581E-05 ± 2.353E-05	4.965 ± 0.388	0.215 ± 0.016
contig:AC210022.2-Contig39	DN220454; BM073102	Histone H3; Histone H3 variant---like	1.257E-04 ± 1.213E-04	2.882 ± 0.749	0.372 ± 0.097
contig:AC187409.4-Contig156	CB334361 CB329856	terminal acidic SANT 1 (TACS1) like [Zea mays]	0.000289	2.42801	0.41186
contig:AC200198.3-Contig63; contig:AC209370.2-Contig20; contig:AC216888.1-Contig18	DN208841	putative SWIb domain-containing protein---like	0.000209343	2.2249	0.449458
contig:AC216888.1-Contig18	DN214494	SWIb domain-containing protein	4.95e-05	2.4844	0.402512
contig:AC193447.4-Contig21; contig:AC199873.4-Contig29	CB605101 CB411173	Histone H4---like	0.000204	2.66626	0.375057
contig:AC190986.2-Contig17; contig:AC205697.2-Contig18	DN205547	putative SWIb domain containing protein	0.000115897	2.50303	0.399515
contig:AC191038.4-Contig14	DN228145	single myb histone 1 [Zea mays]	0.000133278	2.65386	0.376809
contig:AC212583.2-Contig25	DN234346	chromodomain-helicase-DNA-binding protein	0.000111501	2.66155	0.375721
contig:AC183950.1-Contig101	DN233768	putative HD2 type histone deacetylase HDA106	8.91e-06	3.22529	0.31005
contig:AC199481.3-Contig39; contig:AC214830.2-Contig140	DN210666	putative SET domain protein SUVR2 histone-lysine N-methyltransferase/ zinc ion binding---like	9.4e-05	3.8707	0.258351
contig:AC187782.4-Contig31; contig:AC194067.3-Contig34	DN211667	Myb histone 1	4.38e-06	4.13134	0.242052
contig:AC190522.1-Contig103	DN204706	Histone H3	3.92e-05	4.1625	0.24024
contig:AC213879.2-Contig23	DN228925	SET domain protein 113 [Zea mays]	3.26e-07	7.88793	0.126776
contig:AC200568.4-Contig29; contig:AC205655.2-Contig28	DN208258	putative SET domain protein SUVR2 histone-lysine N-methyltransferase/ zinc ion binding---like	1.44e-07	10.8322	0.0923171
Cytoskeletal (7)
contig:AC183945.3-Contig208; contig:AC202429.2-Contig98; contig:AC203084.3-Contig61	DN225268; BM351459	microtubule-associated protein 1 light chain 3 GABAA receptor-associated protein 2-like	8.748E-05 ± 4.548E-05	4.102 ± 0.325
contig:AC212194.2-Contig22; contig:AC213626.2-Contig29	CD058955 CD058722; DV622635; DN228843	ZmPRO4 (profilin 4) [Zea mays]/ profilin	1.662E-04 ± 2.134E-05	2.621 ± 0.139
contig:AC217983.1-Contig27	DY398866 DY399629	putative Villin-3	0.000190672	2.28842	0.436982
contig:AC203867.3-Contig49	DN226595	microtubule-associated protein 1 light chain 3	0.000252884	2.01828	0.495471
contig:AC195583.2-Contig27	DN203974	microtubule-associated protein 1 light chain 3 GABAA receptor-associated protein 2-like	0.000115408	2.60798	0.383439
contig:AC206637.2-Contig52; contig:AC207241.2-Contig66	DN231856	actin	0.000143794	2.63341	0.379736
contig:AC190725.3-Contig37; contig:AC194735.2-Contig42	BM333899	PAP fibrillin	4.57e-05	3.46466	0.288629
DNA repair (6)
contig:AC200180.3-Contig22	DN223775; DN214914; BM348840	RAD23-like protein/ RAD23 protein	8.124E-05 ± 5.851E-05	2.966 ± 0.357	0.348 ± 0.045
contig:AC197900.3-Contig51	DN209903; DV492560; CD485062 CD485061	RadA DNA repair protein like/ putative RadA	3.414E-05 ± 2.407E-05	3.286 ± 0.307	0.309 ± 0.027
contig:AC184701.4-Contig60	DN216153; DN216812; DY402153	putative DNA repair protein putative SNF2 domain/helicase domain-containing protein/ putative Helicase/SNF2 domain containing protein	3.39E-06 ± 9.893E-07	5.969 ± 0.575	0.171 ± 0.018
contig:AC189039.3-Contig78	CB885557 CB885558	DNA mismatch repair protein MSH2 (MUS1)	0.000169	2.73252	0.365963
contig:AC207565.2-Contig32; contig:AC208118.1-Contig40	DN211900	poly (ADP-ribose) polymerase, PARP EC 2.4.2.30	4.19e-05	2.48982	0.401635
contig:AC205565.3-Contig33	DN226436	DNA photolyase Putative cryptochrome	0.000259431	2.72465	0.367019
Metabolism (61)
contig:AC217687.1-Contig41; contig:AC217687.1-Contig49	CD568569 CD573285; CB604113 CB603805; DN220388; CD651829 CD662133; CD651115 CD670446	Putative Glycosyl hydrolase family 1 protein [Oryza sativa] EC 3.2.1.21 Putative beta-glucosidase[Oryza sativa]	1.179E-05 ± 7.606E-06	5.238 ± 0.887	0.212 ± 0.033
contig:AC200868.3-Contig61; contig:AC211622.2-Contig23	DN207471; DN230669; DN215821	EC 1.2.1.12 Glyceraldehyde-3-phosphate dehydrogenase	1.209E-04 ± 4.686E-05	2.581 ± 0.075	0.388 ± 0.012
contig:AC202833.2-Contig44	CB604241; CD670223; CD661793 CD661794	EC 1.11.1.11 Plant ascorbate peroxidase---like/ Putative L-ascorbate peroxidase - maize	4.097E-05 ± 4.372E-06	3.173 ± 0.178	0.317 ± 0.018
contig:AC203909.2-Contig28	AW355879; DN190014	Zea mays O-methyltransferase (OMT) EC 2.1.1.6/ caffeate O-methyltransferase EC 2.1.1.68	5.12E-05 ± 3.61E-05	3.63 ± 0.568	0.282 ± 0.044
contig:AC204355.2-Contig12 ;contig:AC210736.2-Contig59; contig:AC212101.1-Contig77	BI180347; DN228038	D-tyrosyl-tRNA(Tyr) deacylase	7.508E-05 ± 5.908E-05	3.797 ± 0.568	0.269 ± 0.040
contig:AC209062.2-Contig98; contig:AC211919.2-Contig24	CD001782 CD001783; CB816666 CB617196	EC 2.4.1.207 xyloglucan xyloglucosyltransferase	9.365E-06 ± 4.935E-06	4.494 ± 0.452	0.225 ± 0.023
contig:AC209862.2-Contig77	BM080387; BG841520	Triosephosphate isomerase EC 5.3.1.1	5.284E-06 ± 4.636E-06	7.651 ± 0.185	0.131 ± 0.003
contig:AC191676.3-Contig55	CD670395 CD651068	EC 2.1.1.13 methionine synthase---like	0.000281	2.14567	0.466055
contig:AC202706.1-Contig29	CD058938 CD058702	Putative Thioredoxin	9.64e-05	2.3729	0.421425
contig:AC191803.3-Contig23	CD573124	cytosolic glyceroldehyde-3-phosphate dehydrogenase GAPC3-like	9.36e-05	2.47184	0.404557
contig:AC184782.3-Contig56; contig:AC191803.3-Contig23	BM334489	EC 1.2.1.12 Glyceraldehyde-3-phosphate dehydrogenase	0.000291867	2.82512	0.353967
contig:AC194290.3-Contig65; contig:AC205378.2-Contig69	CD651724 CD662036	EC 4.4.1.5 glyoxalase I [Zea mays]	2.81e-05	3.01765	0.331384
contig:AC186839.4-Contig25; contig:AC194834.3-Contig37	CB885833 CB885834	EC 5.3.1.1 triose-phosphate isomerase	0.000261	2.06524	0.484205
contig:AC204568.2-Contig44	CB885689 CB885690	Serine hydroxymethyltransferase---like EC 2.1.2.1	0.00018	2.1343	0.468538
contig:AC197069.3-Contig30	BM336480	EC 4.1.1.48 indole-3-glycerol-phosphate synthase	6.28e-06	5.31496	0.188148
contig:AC191361.3-Contig37; contig:AC196774.4-Contig119	DN223849	aspartate aminotransferase	0.000165389	2.67465	0.37388
contig:AC217423.1-Contig21	DN214222	Pyrophosphate-dependent phosphofructokinase PfpB EC:2.7.1.90	0.000284269	2.13489	0.468409
contig:AC210687.2-Contig73; contig:AC211961.2-Contig32	DN220507	beta3-glucuronyltransferase [Zea mays] EC:2.4.1.135	0.000177973	2.1376	0.467814
contig:AC209777.2-Contig56	DN232718	mitochondrial F-1-ATPase subunit 2 [Zea mays]	6.11e-05	2.3887	0.418637
contig:AC193668.3-Contig16; contig:AC214663.2-Contig47	CB885707	EC 4.2.1.11 enolase---like	0.000174	2.15099	0.464902
contig:AC204537.2-Contig27	DV490190	EC 2.7.4.3 putative Adenylate kinase, chloroplast (Oryza sativa)	0.000245	2.15834	0.463319
contig:AC185611.3-Contig18	BM076015	Acyl carrier protein (ACP) [Zea mays]	0.00011532	2.16946	0.460944
contig:AC212324.2-Contig67	DN227517	Phosphohexose isomerase1 [Zea mays] EC:5.3.1.9	0.000281546	2.19081	0.456453
contig:AC209644.1-Contig41	DN207680	Apospory-associated protein C	5.47e-05	2.36129	0.423497
contig:AC212091.2-Contig15	DN217603	aminotransferase, classes I and II family proteins	0.000225792	2.36784	0.422326
contig:AC185306.4-Contig201	AW055417	2-isopropylmalate synthase B EC 2.3.3.13	8.05e-05	2.42425	0.412499
contig:NONE	AW066698	Diphosphomevalonate decarboxylase EC:4.1.1.33	0.000174669	2.45443	0.407426
contig:AC202065.1-Contig21	DN218347	Acireductone dioxygenase, ARD EC:1.13.11.54 Putative submergence induced, nickel-binding protein 2A	0.000135243	2.46386	0.405868
contig:AC211394.2-Contig29	DN231855	Acid phosphatase related EC:3.1.3.2	0.000266047	2.47704	0.403708
contig:AC206941.2-Contig122	DN206692	Alkaline ceramidase	0.000115086	2.51264	0.397987
contig:AC193489.3-Contig33	DN220309	cysteine synthase 2 [Zea mays] EC:2.5.1.47	6.91e-05	2.51791	0.397155
contig:AC213631.2-Contig21	DV621535	EC 5.4.2.1 2,3-bisphosphoglycerate-independent phosphoglycerate mutase [Zea Maize]	0.000111	2.55015	0.392134
contig:AC209250.2-Contig96	BM074025	Dihydrolipoamide dehydrogenase EC:1.8.1.4	0.000242678	2.67876	0.373307
contig:AC190939.3-Contig135	DN214415	Branched-chain alpha keto-acid dehydrogenase EC:1.2.4.2	0.000138281	2.70627	0.369512
contig:AC190847.3-Contig40; contig:AC201897.3-Contig29; contig:AC203233.2-Contig16; contig:AC203380.2-Contig10; contig:AC217052.1-Contig16	BM080350	EC 2.3.1.16 acetyl-CoA C-acyltransferase	8.15e-05	2.71208	0.368721
contig:AC210271.2-Contig14;contig:NONE	CB886607 CB886608	EC 2.7.7.9 UDP-glucose pyrophosphorylase---like	0.000149	2.71222	0.368702
contig:AC185617.3-Contig18	DV489887	putative histidinol phosphate aminotransferase ---like EC 2.6.1.9	1.64e-05	2.82449	0.354046
contig:AC209363.2-Contig34	DN220992	Gamma-tocopherol methyltransferase EC 2.1.1.95	0.000118136	2.87305	0.348062
contig:NONE	CD651541 CD651540	putative succinyl-CoA ligase (GDP-forming) beta-chain, mitochondrial---like EC 6.2.1.4	0.000136	2.83213	0.353091
contig:AC185488.3-Contig31; contig:AC216067.2-Contig50	DN214910	ec:6.2.1.3 Acyl-CoA synthetase	6.47e-05	3.09602	0.322995
contig:AC197433.2-Contig29; contig:AC212239.2-Contig32	DN207238	Pyridine nucleotide-disulphide oxidoreductase	0.000215112	3.21601	0.310944
contig:NONE	DN224056	Succinyl-CoA ligase EC:6.2.1.5	6.39e-05	3.33826	0.299557
contig:AC208649.3-Contig16	BM333345	3-hydroxyisobutyryl-coenzyme A hydrolase	2.29e-05	3.40604	0.293596
contig:AC203175.2-Contig29	DN203765	Thioredoxin H-type related	8.89e-05	3.73534	0.267713
contig:NONE	BG842835	Putative Haloacid dehalogenase-like hydrolase(EC 3.8.1.2)	0.000249586	3.75907	0.266023
contig:AC192601.2-Contig25; contig:AC199419.3-Contig42	DN232824	NADP dependent malic enzyme	1.64e-05	3.77357	0.265001
contig:AC209970.2-Contig50; contig:AC211697.2-Contig40	BM073983	EC 1.9.3.1 cytochrome c oxidase subunit 6b	7e-06	3.88369	0.257487
contig:AC186325.3-Contig56	DN223453	Microsomal glutathione s-transferase	0.000276693	3.95504	0.252842
contig:AC192355.3-Contig30; contig:AC200095.3-Contig20	DN216994	putative zeaxanthin epoxidase EC 1.14.13.90	6.79e-05	4.02812	0.248255
contig:AC215227.2-Contig34	DN221912	Putative pyrophosphohydrolase MazG	9e-08	9.89247	0.101087
contig:AC211162.2-Contig55	DN215376	putative glutamate carboxypeptidase	2.13e-05	2.87995	0.347228
contig:AC201977.3-Contig17; contig:AC210307.2-Contig58	BG842888	Putative 6-phosphofructokinase EC 2.7.1.11	1.92e-05	2.93395	0.340838
contig:AC209667.2-Contig19	DN228238	putative Dihydroxyacetone kinase EC 2.7.1.29	2.75e-05	3.10708	0.321846
contig:AC194828.2-Contig29	DN216600	Putative phosphatidic acid phosphatase-related / PAP2-related EC:3.1.3.4	0.000191782	2.08665	0.479238
contig:NONE	CD484642 CD527128	EC 2.7.7.9 UDP-glucose pyrophosphorylase---like	0.000282	2.12383	0.470847
contig:AC194097.2-Contig67	DN214096	Phosphoenolpyruvate carboxylase	1.69e-07	7.92481	0.126186
contig:AC214744.2-Contig46	DN210040	Delta 1-pyrroline-5-carboxylate reductase EC:1.5.1.2	1.1e-05	6.04701	0.165371
contig:AC193593.3-Contig29; contig:AC207547.2-Contig87	DN232045	NUDIX hydrolase related protein	7.01e-07	6.38097	0.156716
contig:AC188726.4-Contig97	BM334587	Glutathione-S-Transferase EC:2.5.1.18	0.000213557	7.27993	0.137364
contig:AC209797.2-Contig27	DN223817	putative deoxyguanosine kinase EC:2.7.1.113	1.7e-05	5.12855	0.194987
contig:NONE	DV942374	EC 4.2.1.3 putative Aconitate Hydratase, Cytosolic	4.01e-06	5.31942	0.18799
Photosynthesis-related (2)
contig:AC210287.2-Contig34; contig:AC211942.2-Contig77	BM074537	EC 1.4.7.1 Ferredoxin-dependent glutamate synthase, chloroplast precursor	0.000193	2.17905	0.458916
contig:AC190682.3-Contig64; contig:AC191416.3-Contig113	DN219267	EC 6.6.1.1 magnesium-chelatase subunit H family protein	5.08e-06	3.43691	0.290959
Protein fate (42)
contig:AC190835.3-Contig124	CB380610 CB334222; CD001179 CB886348; CD651631 CD661947; CB833600 CB885212; CD568398 CD484456; DN215893; CD484739 CD510299; DN228357; CB381296; CD573074 CD573075; CB329439 CB329440; CD651662 CD661977	Ubiquitin-conjugating enzyme, E2---like EC:6.3.2.19	9.583E-05 ± 2.598E-05	2.664 ± 0.147	0.392 ± 0.017
contig:AC196154.3-Contig42	CD001503; CD527418 CD527419	poly-ubiquitin---like	1.7E-04 ± 1.3E-05	2.311 ± 0.129	0.434 ± 0.024
contig:AC204645.2-Contig101; contig:AC195860.2-Contig17	CD527246 CD527245; CD001105 CD001736	ubiquitin-conjugating enzyme E2 EC 6.3.2.19	2.02E-04 ± 5.4E-05	2.544 ± 0.093	0.394 ± 0.014
contig:AC210211.2-Contig25	DN227166; DN228523	putative T-complex polypeptide 1 (TCP-1)/ putative T Complex Polypeptide-1 Epsilon subunit	6.843E-05 ± 5.313E-05	2.586 ± 0.357	0.394 ± 0.054
contig:AC183935.2-Contig44; contig:AC183939.3-Contig133; contig:AC200421.4-Contig108	CD001639; DN209553; CD484638 CD484639	putative SUMO protein ---like	4.869E-05 ± 2.393E-05	2.982 ± 0.238	0.340 ± 0.028
contig:AC193663.2-Contig37	DN229564; DV489844; DN216561	aspartic protease	1.021E-04 ± 4.879E-05	3.592 ± 0.523	0.290 ± 0.041
contig:AC206611.2-Contig32; contig:AC214148.2-Contig52	DN206852; BM334179	Putative ubiquitin family protein/ hypothetical protein---ubiquitin family protein domain containing---like	5.27E-05 ± 9.5E-06	3.587 ± 0.334	0.281 ± 0.026
contig:AC207799.2-Contig19	BM378782	AAA+ ATPase 26S proteasome RPT6a subunit	0.000182392	2.88151	0.34704
contig:AC207799.2-Contig19; contig:AC217548.1-Contig49	DN219615	26S proteasome AAA-ATPase subunit RPT6a	3.67e-05	3.6288	0.275573
contig:AC195828.2-Contig24	CB331757 CB331302	SUMO---like	6.53e-05	2.79802	0.357396
contig:AC206279.3-Contig30	CD651718 CD662030	ubiquitin-conjugating enzyme (E2) ---like	3.18e-05	2.89258	0.345712
contig:AC198592.3-Contig226	CD650767 CD651003	10 kDa chaperonin ---like	4.28e-06	4.20906	0.237583
contig:AC210088.2-Contig31	DN227196	10 kDa chaperonin	9.56e-05	2.28042	0.438516
contig:AC183935.2-Contig44; contig:AC183939.3-Contig133	DN231836	Aldehyde oxidase and xanthine dehydrogenase EC:1.2.3.1 EC:1.1.1.204	5.18e-06	3.293	0.303674
contig:AC185489.3-Contig37	DN216467	ATP-dependent clp protease	0.000182666	2.28862	0.436944
contig:AC210619.2-Contig34	CB381611	ubiquitin carboxyl-terminal hydrolase ubiquitin-specific protease 12 (UBP12) EC 3.1.2.15	0.000161	2.40129	0.416443
contig:AC194152.3-Contig133	DN209433	protein disulfide isomerase [Zea mays] EC 5.3.4.1	3.36e-05	2.56541	0.389801
contig:AC205283.2-Contig19; contig:AC215862.2-Contig11	DN203767	26S proteasome regulatory subunit	6.85e-05	2.58791	0.386412
contig:AC211579.2-Contig61	DN227279	Putative Chaperonin Cpn60/TCP-1	0.000116017	2.74291	0.364576
contig:AC198354.3-Contig2	DN209756	Holocarboxylase synthetase	1.92e-05	2.76991	0.361023
contig:AC197075.2-Contig33	DN215602	Cytosolic chaperonin, delta-subunit	0.000143	2.90148	0.344652
contig:NONE	DN234475	Polyubiquitin	6.25e-05	2.81879	0.354762
contig:AC188827.4-Contig260	DN215326	Putative DNAJ heat shock N-terminal domain-containing	0.000103303	2.83811	0.352347
contig:AC196579.2-Contig141; contig:AC211657.2-Contig21	DN219068	EC:5.2.1.8 Peptidyl-prolyl cis-trans isomerase, cyclophilin-type	3.08e-05	2.9219	0.342243
contig:AC190842.3-Contig52; contig:AC203950.2-Contig12	CB331475	ubiquitin-conjugating enzyme -like	6.83e-05	2.95174	0.338783
contig:AC214115.2-Contig64	DN212668	putative ubiquitin conjugating enzyme	0.000152588	2.99731	0.333633
contig:AC210831.2-Contig77; contig:AC215991.2-Contig75	BG841074	Putative ubiquitin family protein	0.000195795	3.01966	0.331163
contig:AC193499.3-Contig33	AI622688	contains serine carboxypeptidase domain	0.000113116	3.17126	0.315332
contig:NONE	BM338990	putative ubiquitin conjugating enzyme	3.7e-05	3.29598	0.3034
contig:NONE	CD527804 CD527805	Serine carboxypeptidase family protein---like EC 3.4.16.5, EC 3.14.16.6	5.34e-06	3.46999	0.288185
contig:AC198688.2-Contig46	DN210685	Putative Ubiquitin-conjugating enzyme, E2 EC:6.3.2.19	0.000239721	3.5483	0.281825
contig:AC201748.3-Contig25; contig:AC210686.1-Contig25	DN222912	Zinc Finger, RING-type	0.000132944	3.59539	0.278134
contig:NONE	DN228146	EC:6.3.2.19 Ubiquitin-conjugating enzyme, E2	1.18e-05	3.76378	0.26569
contig:AC211215.2-Contig40	DN233294	ubiquitin-60S ribosomal L40 fusion protein	6.14e-06	3.7672	0.265449
contig:AC206165.2-Contig53; contig:AC206788.2-Contig23	DN214021	Putative ubiquitin domain-containing	3.52e-06	3.92771	0.254601
contig:AC204351.2-Contig46	DN227107	Calreticulin [Zea mays]	0.00025428	2.29642	0.435461
contig:AC200297.4-Contig95; contig:AC205276.2-Contig42	DN232931	UBX domain-containing protein	0.000190891	2.33624	0.428038
contig:AC189077.3-Contig113	BG517548	RuBisCo subunit binding-protein beta subunit RUBB	0.000136366	2.34393	0.426634
contig:AC212067.2-Contig32	DN203872	OTU-like cysteine protease family protein	5.97e-05	2.37187	0.421609
contig:AC191090.3-Contig71; contig:AC202525.2-Contig41	BM080488	putative DNAJ protein	8.84e-07	4.81325	0.20776
contig:AC204874.3-Contig70; contig:AC213518.2-Contig33	BM380716	17.0 kDa class II heat shock protein (HSP 18)	2.99e-05	6.66347	0.150072
contig:AC213996.2-Contig122	DN220130	Heat shock protein Hsp70	4.31e-07	11.4098	0.0876441
RNA binding (9)
contig:AC196293.3-Contig83	DV621267; DN226342	RNA-binding region RNP-1 (RNA recognition motif)/ putative RNA-binding protein RBP37	1.225E-04 ± 1.196E-04	4.519 ± 0.693	0.227 ± 0.035
contig:AC187253.4-Contig39	DN216442; DN213936	Putative Poly(A) polymerase EC 2.7.7.19	6.429E-05 ± 5.505E-05	3.014 ± 0.538	0.343 ± 0.061
contig:AC197013.3-Contig25	DN220318	helicase-like protein---like	1.45e-05	4.27016	0.234183
contig:AC194357.3-Contig56	DN228171	putative RNA recognition motif (RRM)-containing protein	0.000121357	2.27841	0.438903
contig:AC214821.2-Contig11	DV489611	MEI2-like RNA binding protein---like/terminal ear1	3.99e-05	2.78367	0.359238
contig:AC203907.2-Contig25	DN231443	CRS1/YhbY domain containing protein	4.22e-05	3.08236	0.324427
contig:AC209256.3-Contig43	DN219195	Putative SF1 KH domain-containing protein	0.000138327	3.37525	0.296274
contig:AC195214.3-Contig42	AI833985	Putative Splicing Endonuclease Positive Effector SEN1-Related	9.22e-05	4.59514	0.217621
contig:AC205543.3-Contig91; contig:AC212462.2-Contig27	DN212432	Cleavage and polyadenylation specificity factor	0.000113895	2.69278	0.371364
RNAi (2)
contig:AC200561.4-Contig49	DV621170	SUPPRESSOR OF GENE SILENCING 3 (SGS3)-like	7.21e-07	5.66703	0.176459
contig:AC186578.3-Contig14	DN223543	Putative AGO4	1.11e-06	5.56548	0.179679
Signal transduction (20)
contig:AC211548.2-Contig27	DN217685; DV622567	putative Ras-GTPase activating protein SH3 domain-binding protein/ RNA-BINDING RAS-GAP SH3 BINDING PROTEIN RELATED domain containing	6.775-05 ± 6.225E-05	2.679 ± 0.396	0.382 ± 0.056
contig:AC190839.2-Contig15	DV490789; DN214575	calcium-dependent protein kinase Calcium-binding EF-hand	9.255E-06 ± 5.945E-06	4.407 ± 0.999	0.239 ± 0.054
contig:AC207421.2-Contig35	DN228834; DV491657	TIP41-like protein	1.454E-04 ± 3.557E-05	2.278 ± 0.114	0.440 ± 0.022
contig:AC194148.2-Contig27	DN224122; CB380426 CB380616	Signal recognition particle receptor, alpha subunit/ GTP-binding signal recognition particle ---like	6.089E-05 ± 6.011E-05	4.994 ± 1.418	0.218 ± 0.062
contig:AC187033.3-Contig53; contig:AC194600.2-Contig13	DN232124	EC:5.2.1.8 Peptidyl-prolyl cis-trans isomerase, FKBP-type immunophilin	1.53e-05	3.5911	0.278466
contig:AC206916.2-Contig51	DN215165	Plant protein serine/threonine kinase-like	0.000248284	2.33698	0.427902
contig:AC197912.3-Contig144	DV489625	putative serine-threonine protein kinase---like	0.000208	2.35715	0.424241
contig:AC197543.3-Contig227	CB351631	putative protein kinase APK1B, Serine/Threonine protein kinase EC 2.7.11.1	8.75e-06	3.21678	0.31087
contig:NONE	DN217979	MAP3K epsilon protein kinase	4.74e-05	3.39692	0.294384
contig:AC203864.2-Contig28	DN212204	RNA-Binding Ras-GAP SH3 binding protein related	4.69e-07	6.16884	0.162105
contig:AC185645.4-Contig13	DN218498	protein kinase-like WD-40 repeat-containing	4.81e-06	4.27716	0.2338
contig:AC208569.2-Contig15	CB886107	Ran binding protein-1---like	8.32e-06	4.32865	0.231019
contig:AC211255.2-Contig36	DN228487	putative Inositol 1, 3, 4-trisphosphate 5/6-kinase EC 2.7.1.159	4.03e-05	5.376	0.186012
contig:AC192462.3-Contig33; contig:AC198738.3-Contig36	DN203604	mitogen activated protein kinase (MAPK)	0.000267227	2.12669	0.470215
contig:AC196037.3-Contig116	DN216410	putative serine/threonine protein kinase	0.000234251	2.42857	0.411765
contig:AC206059.2-Contig68	DN190110	Phytochrome-associated protein	7.71e-05	2.53043	0.395189
contig:AC195320.3-Contig32	DN231397	Putative protein kinase family protein	5.16e-05	2.60977	0.383175
contig:AC211735.2-Contig44	DN222886	Serine-threonine kinase	0.000173505	2.63838	0.379021
contig:NONE	BM267110	Putative protein phosphatase 2C, EC:3.1.3.16	0.000210025	2.99432	0.333966
contig:AC206295.1-Contig33; contig:AC212733.2-Contig23	BM348078	1-Cys peroxiredoxin PER1	1.97e-06	15.2249	0.065682
Stress-related/Defense (19)
contig:AC186497.3-Contig31; contig:AC192594.3-Contig57	CB605270 CB816777; CB833781 CB833782; CD670346; CD651641 CD661957	HSP 90/ putative heat shock protein 90 (HSP90)	6.715E-05 ± 1.982E-05	2.533 ± 0.051	0.395 ± 0.008
contig:AC202833.2-Contig44	CD527209; DN226055	Putative ascorbate peroxidase EC 1.11.1.11	2.824E-05 ± 1.936E-05	3.51 ± 0.809	0.301 ± 0.069
contig:AC197371.3-Contig23; contig:AC202149.1-Contig32	CB604506 CB604148; CD485041 CD485042; DN218914	EC 1.15.1.1 superoxide dismutase-4AP [Zea mays]; Superoxide dismutase, copper/zinc binding	8.983E-05 ± 4.197E-05	3.055 ± 0.70	0.328 ± 0.008
contig:AC191622.2-Contig24	CB250122; CB240130; BG354255; DV621932	hypersensitive-induced response protein (HIR3) [Zea mays]/ hypersensitive-induced response protein [Zea mays]	1.249E-05 ± 6.528E-06	5.775 ± 1.632	0.208 ± 0.043
contig:AC210088.2-Contig31	CB381309	Putative 10kd chaperonin	0.000291	2.43502	0.410674
contig:AC184051.3-Contig62; contig:AC195324.2-Contig84	DN218471	Defensin	5.56e-05	2.52012	0.396807
contig:AC185322.3-Contig155	BM079637	Putative salt tolerant protein	0.000270737	2.68381	0.372604
contig:AC215638.2-Contig18	BM078680	RelA-SpoT like protein RSH1	7.46e-05	2.34465	0.426503
contig:AC206282.2-Contig17; contig:AC217665.1-Contig43	DV491280	putative avirulence induced gene like [Arabidopsis thaliana]	0.00017	2.41688	0.413757
contig:AC207541.2-Contig71	DN218128	Stress inducible protein coi6.1 [Zea mays]	8.13e-05	2.58481	0.386875
contig:AC202103.4-Contig93	DN220877	Copper amine oxidase EC:1.4.3.6	9.87e-05	2.66778	0.374843
contig:AC197068.3-Contig52	DN222232	NPR-like	0.000242581	4.12628	0.242349
contig:AC217385.1-Contig26	DN209385	Mechanosensitive ion channel MscS	0.000268638	3.32958	0.300338
contig:AC187150.3-Contig25	DN213131	salt tolerance protein 5	2.57e-05	3.12875	0.319616
contig:NONE	DV489518	ascorbate peroxidase E.C. 1.11.1.11	2.44e-05	2.72648	0.366773
contig:AC203784.2-Contig36; contig:AC210940.2-Contig71	BG842500	Peroxiredoxin-5	0.00011294	2.73989	0.364978
contig:AC199346.3-Contig43	CA989191	Polyamine oxidase [Zea mays]	5.27e-05	3.4442	0.290343
contig:AC201879.3-Contig18	CB240079	Cold shock protein	1.19e-05	3.79887	0.263236
contig:AC189778.3-Contig36	DN210407	Pi starvation-induced protein	5.9e-06	4.6722	0.214032
Transcription (33)
contig:AC198394.2-Contig14	CB834090 CB885460; DN212277	DNA binding protein S1FA	1.603E-04 ± 5.627E-05	2.453 ± 0.093	0.408 ± 0.016
contig:AC177870.3-Contig89; contig:AC186520.5-Contig21	DN215983; DN213802	BTF3b-like transcription factor Putative NAC domain containing/ BTF3-like transcription factor	1.067E-04 ± 6.733E-05	2.598 ± 0.103	0.386 ± 0.015
contig:AC215864.2-Contig49	DN222657; DN221137; CB885520 CB885519	DNA-directed RNA polymerase---like/ EC 2.7.7.6 putative DNA-directed RNA polymerase 2a subunit	7.783E-05 ± 1.148E-05	2.707 ± 0.187	0.373 ± 0.027
contig:AC187843.3-Contig33; contig:AC187843.3-Contig35	DN230423; DN213896	putative DNA binding protein E4/E8 BP1	6.655E-05 ± 7.150E-06	2.927 ± 0.054	0.342 ± 0.006
contig:AC204267.2-Contig43	DN233117; CB605297; DN205598; CD510475 CD484982	Multiprotein bridging factor 1/ ATMBF1A/MBF1A ---like putative ethylene-responsive transcriptional coactivator/ Multiprotein bridging factor 1b	4.105E-05 ± 2.038E-05	3.134 ± 0.287	0.327 ± 0.029
contig:AC184857.2-Contig50	BM349716 CB350712; DN224799; DN205727	TATA sequence-binding protein 2 (TBP-2)	2.675E-05 ± 1.038E-05	3.309 ± 0.107	0.303 ± 0.010
contig:AC197673.3-Contig54	DN225881; CD568912 CD568913	putative transcriptional coactivator p15 (PC4) family protein-like/ RNA polymerase II transcriptional coactivator KIWI	2.1E-05 ± 2.9E-05	3.411 ± 0.029	0.293 ± 0.002
contig:AC187830.4-Contig10	CB885952 CB885951; BM334019	ATMBF1A/MBF1A ---like/ Multiprotein bridging factor 1	5.755E-06 ± 2.75E-07	4.023 ± 0.011	0.249 ± 0.001
contig:AC190927.4-Contig29	CD058801 CD059035	putative auxin response factor 1	9.92e-05	2.40061	0.416561
contig:AC195599.3-Contig82	CB833487 CB833488	putative RNA Polymerase II subunit 14.5 kD EC 2.7.7.6	0.000199	3.06151	0.326636
contig:AC195599.3-Contig41; contig:AC195599.3-Contig82	DN207910	putative RNA Polymerase II subunit 14.5 kD EC 2.7.7.6	2.05e-05	3.0909	0.32353
contig:AC187056.3-Contig41; contig:AC211975.2-Contig99	CB885753 CB885752	Plant transcription factor	1.66e-05	3.48729	0.286756
contig:AC197739.3-Contig22	CB411095 CB604652	putative H-box binding protein---like	3.65e-05	3.84273	0.260232
contig:AC203909.2-Contig28	DN222156	No apical meristem (NAM) protein NAC-like	5.83e-06	4.18393	0.23901
contig:AC200561.4-Contig49	DV621993	TRANSCRIPTION FACTOR X1-LIKE	3.79e-06	3.80527	0.262793
contig:AC195324.2-Contig84	BM379726	Putative transcriptional factor B3	8.78e-05	2.5518	0.39188
contig:AC201898.4-Contig21	DN208785	DNA helicase	0.000268342	2.78096	0.359588
contig:AC191426.2-Contig19;contig:AC216040.2-Contig16;contig:NONE	CD572988 CD661697	knotted-1-like protein	0.000167	2.52196	0.396517
contig:AC196462.3-Contig32	DN211828	ZIM-LIKE 1 transcription factor Zinc finger, GATA-type	0.000182581	2.65601	0.376505
contig:AC202407.2-Contig21;contig:NONE	CB604331 CB604332	RNA polymerase II 36 kDa subunit--like [Arabadopsis thaliana]	0.000156	2.43586	0.410533
contig:AC200144.4-Contig95; contig:AC210048.2-Contig13	DN205916	RNA polymerase II subunit	6.19e-05	2.45563	0.407228
contig:AC210422.2-Contig52	DN232767	Putative transcriptional factor B3	2.7e-05	2.93745	0.340431
contig:AC193407.3-Contig50; contig:AC204041.2-Contig82	DN221668	auxin response factor 6	5.44e-06	3.5666	0.280379
contig:AC201756.3-Contig71	BM074228	bHLH transcription factor PTF1 [Zea mays]	0.000224878	3.11954	0.32056
contig:NONE	DN220325	Multiprotein bridging factor 1	5.42e-06	3.35805	0.297792
contig:AC211857.2-Contig98; contig:AC212018.2-Contig33	CB329487	Squamosa promotor binding protein (SBP)	1.78e-05	3.96981	0.251901
contig:AC210002.3-Contig41	BM079300	COP1-interacting protein (CIP)	0.000156576	2.1367	0.468011
contig:AC199517.4-Contig117	DN210505	Squamosa promoter binding protein-like	0.000274723	2.28705	0.437245
contig:AC177927.3-Contig146; contig:AC190760.3-Contig25	BM340473	putative DNA-directed RNA polymerase II	0.000190769	2.28753	0.437152
contig:AC190711.2-Contig48; contig:AC191724.2-Contig33	BM337897	Zinc finger, GATA-type	1e-05	4.2641	0.234516
contig:AC194323.2-Contig18; contig:AC204211.2-Contig32	AI737325	Leunig corepressor	1.68e-06	4.40869	0.226825
contig:AC209978.2-Contig25	DN233661	putative CCR4-Not complex component, Not1	4.16e-06	4.42933	0.225768
contig:AC191049.3-Contig65	DN214788	B3 DNA binding domain, putative	0.000182712	7.48419	0.133615
Translation (23)
contig:AC191532.3-Contig36	CB815930 CB815931; DV490906; CB381312	putative 60S ribosomal protein L19-1---like	1.933E-04 ± 4.627E-05	2.275 ± 0.098	0.441 ± 0.019
contig:AC199778.4-Contig61	DN230818; DN221966	60S acidic ribosomal protein P2b [Zea mays]	1.792E-04 ± 1.664E-05	2.331 ± 0.068	0.429 ± 0.013
contig:AC199400.3-Contig42	CB605180 CB617135; CB605213 CB617170; CD568662 CD568661	putative 40S ribosomal protein S3---like	1.29E-04 ± 5.79E-05	2.712 ± 0.112	0.370 ± 0.015
contig:AC205387.2-Contig21	CD568358 CD484418; CD001570; CD058981 CD058752; DN207609; CD058914	translation initiation factor 5A [Zea mays]/ Zea mays translation initiation factor 5A (TIF5A)	3.529E-05 ± 1.941E-05	3.027 ± 0.154	0.334 ± 0.016
contig:AC204854.3-Contig43; contig:AC205006.2-Contig24	CB816671 CB617201; DN221014; DN230925	eukaryotic translation initiation factor 2 alpha/ Putative Eukaryotic translation initiation factor 2, alpha subunit	4.593E-05 ± 1.896E-05	3.107 ± 0.212	0.325 ± 0.021
contig:AC186413.2-Contig40	DV622107; DN208789; CB885877 CB885876	60S ribosomal protein L10 (QM protein homolog)---Zea maize/ Maize-60S ribosomal protein L10 (QM protein homolog)	3.847E-05 ± 1.533E-05	3.088 ± 0.124	0.325 ± 0.013
contig:AC217311.1-Contig48; contig:AC217938.1-Contig149	CB885796 CB885795	putative ribosomal protein S19	7.61e-05	2.34519	0.426405
contig:AC216530.1-Contig24	CD528026 CD528027	elongation factor 1 alpha	0.000121	2.39743	0.417113
contig:AC191267.3-Contig44	CB834011 CB885388	eIF-5A [Zea mays]	0.000284	2.44272	0.40938
contig:AC210972.2-Contig24	CB617232 CB816704	60S ribosomal protein L7A	8.39e-05	2.55016	0.392132
contig:AC197084.3-Contig45; contig:AC211975.2-Contig105	CD650758 CD650993	Eukaryotic translation initiation factor 1A (EIF-1A) (EIF-4C)---like	0.000269	2.19309	0.455978
contig:AC186626.4-Contig29; contig:AC195160.3-Contig14	CB604659 CB411101	EUKARYOTIC TRANSLATION ELONGATION FACTOR 2---like	0.000101	2.24222	0.445987
contig:AC195244.3-Contig44	DV491114	translation initiation factor SUI1 ---like	0.000279	2.09592	0.477117
contig:AC201898.4-Contig21	CA989128	ribosomal protein S19	0.000229375	2.37201	0.421584
contig:AC183897.3-Contig77; contig:AC187089.4-Contig81; contig:AC194352.2-Contig14	DN214112	ribosomal protein L32	0.000136951	2.30229	0.43435
contig:AC192453.2-Contig28; contig:AC198323.2-Contig26	DN230446	Eukaryotic translation initiation factor 5A isoform II	0.000230741	2.43113	0.411332
contig:NONE	DN227201	putative elongation factor 2 putative LOS1	0.000244328	2.50441	0.399295
contig:AC200260.3-Contig95	DN223814	putative EIF-2 alpha subunit	0.000133205	2.54724	0.392582
contig:AC195193.2-Contig45; contig:AC195884.3-Contig106	DN227562	40S ribosomal protein SA	3.53e-05	2.81299	0.355493
contig:AC202006.4-Contig6	DN228391	Translation initiation factor	4.67e-05	2.89346	0.345607
contig:AC206943.1-Contig29	DN206627	Threonyl-tRNA synthetase EC:6.1.1.3	0.000198836	2.9345	0.340773
contig:NONE	DN218048	putative Zea mays 18S ribosomal RNA gene	2.65e-05	3.30807	0.302291
contig:NONE	DN231011	putative Zea mays 18S ribosomal RNA gene 75.16% masked	0.000253352	4.59156	0.217791
Vesicle trafficking/Transport (28)
contig:AC211702.2-Contig86	DN204464; DN211536	Transporter-related	1.897E-05 ± 1.203E-05	2.962 ± 0.217	0.339 ± 0.025
contig:AC214773.2-Contig179	DN212737; CB617048 CB605525	Putative CRAL-TRIO domain protein/ CRAL/TRIO domain, putative ---like	7.622E-05 ± 3.622E-05	3.076 ± 0.241	0.327 ± 0.026
contig:AC187912.4-Contig74; contig:AC193489.3-Contig20	DN230072; CB381190	Copper chaperone ATX1-like/ copper tansporter	1.625E-05 ± 2.35E-06	3.171 ± 0.215	0.317 ± 0.021
contig:AC187341.3-Contig91	DV489674; DN215009	putative Bet1/Sft1-related SNARE---like	7.455E-05 ± 6.845E-05	4.594 ± 0.857	0.226 ± 0.042
contig:AC198604.4-Contig49; contig:AC209062.2-Contig98; contig:AC211919.2-Contig24; contig:AC214483.2-Contig91	DN212098	nonclathrin coat protein zeta2-COP [Zea mays]	6.62e-07	5.38401	0.185735
contig:AC185619.4-Contig45; contig:AC185670.2-Contig71	DN232048	Vacuolar protein sorting 55	5.76e-06	5.59075	0.178867
contig:AC186420.3-Contig53; contig:AC192450.2-Contig36	DN204610	Syntaxin of Plants	1.22e-06	6.06789	0.164802
contig:AC182605.4-Contig32; contig:AC191293.3-Contig60	DN212372	Putative ARF/SAR superfamily	5.32e-07	7.97944	0.125322
contig:AC212122.2-Contig10; contig:AC214490.2-Contig54	CB331422	Syntaxin of plants 52--like [Arabidopsis thaliana]	0.000184	2.44377	0.409204
contig:AC194363.3-Contig32	DN210187	Arf GTPase activating protein Centaurin ARF-GAP like	0.000130587	2.5975	0.384985
contig:AC189081.2-Contig147	DN209303	COPII-coated vesicle membrane protein	6.63e-05	2.73175	0.366066
contig:AC194320.3-Contig30; contig:AC200100.4-Contig15	DN210738	SEC14 cytosolic factor family protein	0.000218632	2.78954	0.358482
contig:AC206749.2-Contig30	DN234332	Vacuolar protein sorting-associated protein 26	0.00014868	2.97759	0.335842
contig:AC196294.3-Contig31	DN210470	Vacuolar protein sorting-associated protein 26-like	2.06e-05	3.02289	0.330809
contig:AC213677.2-Contig63	DN209757	putative secretory carrier membrane protein (SCAMP)	8.84e-05	2.77837	0.359923
contig:AC211548.2-Contig27	DN217685	unknown protein---Nuclear transport factor 2 domain containing	3.82e-05	2.92811	0.341517
contig:AC205372.2-Contig12	DN226747	Xanthine/uracil/vitamin C permease	0.000121456	3.11677	0.320845
contig:AC198662.2-Contig140	DN205847	multidrug resistance protein-like ABC transporter-like	4.45e-06	3.64254	0.274534
contig:AC199479.4-Contig27; contig:AC206755.2-Contig35	DN205859	ATFP3-like	3.76e-06	3.68392	0.27145
contig:AC206865.2-Contig80	DN219970	putative Cu chapperone	0.000286693	2.16667	0.461538
contig:AC193410.3-Contig25	DN222961	Metal-nicotianamine transporter yellow stripe-like 6 (YSL6)	0.000220238	2.27212	0.440118
contig:AC209360.2-Contig43	CD485034	copper chaperone homolog CCH-like	5.87e-05	2.46213	0.406152
contig:AC198923.4-Contig47	BM349374	K+ potassium transporter HAK4-like	9.3e-05	2.62345	0.381177
contig:AC203866.3-Contig52	DN229041	Putative Solute Carrier Family 35, member E3	1.21e-05	4.39165	0.227705
contig:AC210610.2-Contig20; contig:AC217669.1-Contig36	DN208375	PGP1; ZMPGP1 [Zea mays]	6.09e-06	4.91845	0.203316
contig:AC204772.2-Contig20	DN217553	ER lumen protein retaining receptor	2.56e-07	7.97372	0.125412
contig:NONE	CB381076	Oligopeptide transporter-related	5.8e-06	10.0307	0.0996939
contig:NONE	CD484636 CD484637	proton-dependent oligopeptide transport (POT) family peptide transport protein PTR2-B	4.07e-07	10.6181	0.0941788
Transposable elements (2)
contig:AC190498.1-Contig20; contig:AC203019.2-Contig16	DN214156	Putative gag/pol/env polyprotein	5.88e-07	6.81143	0.146812
contig:AC192594.3-Contig35	DN222522	Putative transposase [Zea mays]	7.99e-05	4.09653	0.244109
Other (10)
contig:AC183924.4-Contig124	CD001336; DN218634	F1F0-ATPase inhibitor protein----like	1.681E-04 ± 7.59E-05	2.704 ± 0.009	0.370 ± 0.001
contig:AC197197.2-Contig37	CB815983 CB815984	putative iron-sulfur cluster assembly complex protein ---like	0.00014	2.62341	0.381183
contig:AC209846.2-Contig82; contig:AC211632.2-Contig62	DN207624	Putative No Pollen Germination Realted (NPGR)	5.37e-06	5.15788	0.193878
contig:AC214131.2-Contig40	CB603945	unknown	5.92e-05	7.20994	0.138697
contig:AC195340.2-Contig9	DN205643	NADH-ubiquinone oxidoreductase EC:1.6.5.3	8.92e-05	2.24733	0.444973
contig:AC188614.3-Contig27; contig:AC205131.3-Contig17	DN218931	putative SEU1 protein	0.000201464	2.27271	0.440004
contig:NONE	DN233070	Protection of Telomeres-like protein	5.45e-05	2.48772	0.401974
contig:AC200211.3-Contig83	BM338759	Radical SAM domain containing protein	0.000127846	2.56997	0.389109
contig:AC203995.2-Contig32	DN204216	5'-3' exonuclease family protein N-terminal resolvase-like domain containing	0.000278302	2.64466	0.37812
contig:NONE	DN217620	vacuolar processing enzyme [Zea mays]	0.000152818	3.0615	0.326637
Unknown (133)
contig:AC194269.2-Contig60	CB885949 CB885950; CB886236 CB886237; CB381693 CA989224; CA989087 CA998625; CB240031 CB239895; CB331396 CB331397	unknown 181/ MySEG 166	5.896E-05 ± 4.463E-05	3.858 ± 0.327	0.268 ± 0.0021
contig:AC186336.4-Contig123	DN231746; CD573518 CD573519	unknown protein	2.775E-05 ± 1.255E-05	2.891 ± 0.043	0.346 ± 0.005
contig:AC186433.3-Contig39	CB604522; CB604168; CD651709	Putative unknown protein [Oryza sativa	1.236E-05 ± 1.232E-05	11.873 ± 0.317	0.084 ± 0.002
contig:AC191361.3-Contig37; contig:AC196774.4-Contig25	BM351656; DN204485	unknown	1.573E-05 ± 9.375E-06	7.986 ± 0.693	0.126 ± 0.011
contig:AC196968.1-Contig26	DV621164; CD001906 CD001905	MySEG 145.3alt/ MySEG 145.1alt	2.75E-04 ± 2E-06	2.253 ± 0.147	0.446 ± 0.029
contig:AC200128.3-Contig40	CD484796; CB381275	Hypothetical protein---RING-variant domain containing	7.96E-05 ± 4E-06	2.624 ± 0.024	0.381 ± 0.003
contig:AC204948.2-Contig115	DN218391; BM335398	unknown protein	1.542E-04 ± 2.53E-05	2.44 ± 0.014	0.410 ± 0.002
contig:AC207551.2-Contig22	DN206945; DN222676	unknown; SEU1 protein	9.551E-05 ± 1.561E-05	2.777 ± 0.046	0.360 ± 0.006
contig:AC209432.2-Contig17; contig:AC210061.2-Contig47	DV621989; DN211021	Putative agenet domain containing protein/ hypothetical protein---like	1.325E-05 ± 6.5E-07	3.394 ± 0.27	0.296 ± 0.024
contig:AC211734.2-Contig32	DN220422; DN210152	unknown	7.645E-05 ± 5.45E-06	3.204 ± 0.693	0.327 ± 0.071
contig:AC200561.4-Contig49	DN222172; DV622013	leafbladeless1/suppresor of gene silencing-lke	7.193E-05 ± 6.515E-05	4.063 ± 0.217	0.247 ± 0.013
contig:AC191925.3-Contig11; contig:AC209720.2-Contig22	BG840173 BG873674	MtN3-like protein	0.000261	5.70029	0.17543
contig:AC193659.3-Contig20; contig:AC200063.3-Contig105	CD650844 CD650843	Hypothetical-Cystinosin/ERS1p repeat domain containing---like	0.00017	2.79351	0.357973
contig:AC183924.4-Contig124	CD485086 CD485087	unknown putative F1F0 ATP-ase inhibitor protein	6.76e-05	2.52601	0.395881
contig:AC210154.2-Contig14	CD527770 CD527769	unknown function DUF296	9.45e-05	2.70756	0.369336
contig:AC214451.2-Contig25	CD527649 CD527650	unknown protein	1.21e-05	5.00233	0.199907
contig:AC200561.4-Contig49; contig:AC203438.3-Contig39	DN206174	Emr1	7.25e-07	6.49144	0.154049
contig:AC211161.2-Contig22; contig:AC212478.2-Contig19; contig:AC216202.2-Contig109; contig:AC217490.1-Contig48	DN208361	unknown protein with Nucleic acid-binding, OB-fold---domain	2.8e-05	4.55591	0.219495
contig:AC211161.2-Contig22; contig:AC217490.1-Contig48	DN217059	unknown	4.19e-05	6.11042	0.163655
contig:AC189055.3-Contig130; contig:AC199416.4-Contig47	CD484958 CD510450	unknown protein	8.69e-07	6.34127	0.157697
contig:AC191039.3-Contig31	CD662058 CD651753	unknown protein	0.000157	2.26092	0.442298
contig:AC191361.3-Contig37; contig:AC196774.4-Contig25; contig:AC215859.2-Contig96	DN206761	unknown	7.81e-07	10.0114	0.0998861
contig:AC186413.2-Contig40	DN221646	unknown	1.26e-05	3.64485	0.27436
contig:AC208118.1-Contig40	DN218616	Poly (ADP-ribose) Polymerase PARP 2.4.2.30	7.42e-05	2.34649	0.426169
contig:AC206611.2-Contig32; contig:AC214148.2-Contig52	CD484984 CD510477	GRF zinc finger family protein	7.24e-05	2.62333	0.381195
contig:AC190986.2-Contig17; contig:AC205697.2-Contig19	DN211856	unknown	5.74e-05	2.68438	0.372525
contig:AC203909.2-Contig28	DN222983	Unknown membrane protein	0.000208323	3.19897	0.312601
contig:AC185322.3-Contig155	CB617039 CB605518	Unknown protein---UPF-0220	6.67e-06	4.31535	0.231731
contig:AC197069.3-Contig30	DN209898	unknown protein	8.05e-06	4.9042	0.203907
contig:AC187033.3-Contig53	BG841682	Hypothetical protein ---immunophilin domain containing	1.31e-05	5.06596	0.197396
contig:AC187253.4-Contig39; contig:AC194276.3-Contig23	DN211091	unknown	1.69e-05	3.41283	0.293012
contig:AC207243.2-Contig81; contig:AC214259.2-Contig10	DN204291	Expressed protein DH12 [Zea mays]	0.000289102	2.12371	0.470873
contig:AC200254.4-Contig16; contig:AC209836.2-Contig53	BM338596	hypothetical protein	0.000285102	2.13794	0.467741
contig:NONE	DN214630	unknown repeat containing (67.81%)	0.000132618	2.16648	0.461579
contig:AC183938.4-Contig112	DN232244	Putative kelch repeat-containing F-box family protein	0.00028283	2.1922	0.456162
contig:NONE	DN207872	unknown	0.000288687	2.23832	0.446764
contig:AC203871.2-Contig21; contig:AC217357.1-Contig99	DN204550	hypothetical protein	0.000285174	2.3026	0.434291
contig:AC207801.2-Contig19; contig:AC213801.2-Contig252	DN214534	unknown	0.000283946	2.33077	0.429043
contig:AC205491.2-Contig44	DN217483	unknown	9.48e-05	2.35309	0.424973
contig:AC202543.2-Contig11; contig:AC202868.2-Contig52	DN217026	F-box family protein	5.56e-05	2.39095	0.418243
contig:NONE	DN228426	Nodulin MtN21	0.000150261	2.39263	0.41795
contig:NONE	DN232691	Unknown protein---like	6.14e-05	2.40224	0.416279
contig:AC202987.3-Contig20	DN216445	unknown	9.05e-05	2.41287	0.414444
contig:AC198018.3-Contig55; contig:AC198347.3-Contig14; contig:AC203174.4-Contig20	DN233558	unknown Putative protein of unknown function DUF1168	0.000239087	2.42156	0.412957
contig:AC188974.4-Contig10; contig:AC195397.3-Contig32	DN227055	unknown DNA binding domain containing	0.000224357	2.43789	0.410191
contig:AC214520.2-Contig77	DN213882	Putative leucine-rich repeat-containing	7.2e-05	2.45666	0.407057
contig:AC195210.3-Contig34; contig:AC211216.2-Contig63	DN214807	unknown	0.000286155	2.45808	0.406822
contig:AC194309.2-Contig77; contig:AC210018.2-Contig33	DN207568	Kelch repeat-containing	0.000192189	2.47581	0.403909
contig:AC184168.3-Contig103	DN215085	Protein of unknown function UPF0183	0.000100522	2.48377	0.402613
contig:AC197534.3-Contig79; contig:AC202834.2-Contig33; contig:AC204707.3-Contig30	DN224110	unknown	0.000123139	2.52338	0.396294
contig:AC186644.3-Contig23	DN215346	Glycine-rich protein---like	0.000209986	2.60112	0.38445
contig:NONE	DN220334	unknown	0.000124498	2.61702	0.382114
contig:AC191246.3-Contig199; contig:AC197039.3-Contig73	DN228637	Putative ATP binding protein	0.000135794	2.61851	0.381896
contig:AC189284.3-Contig47	DV490822	Hypothetical protein---TGF BETA RECEPTOR ASSOCIATED PROTEIN RELATED	0.000174	2.62962	0.380283
contig:AC211450.2-Contig18	DN214485	unknown	0.000274771	2.63325	0.379759
contig:AC190535.4-Contig78	DN231820	kelch repeat-containing F-box family protein	0.000224045	2.63884	0.378954
contig:AC190771.2-Contig50; contig:AC194926.4-Contig176	BM073250	unknown	4.18e-05	2.67306	0.374103
contig:AC196009.2-Contig223	DV621440	Hypothetical protein---Armadillo domain containing	3.8e-05	2.68628	0.372262
contig:AC197671.3-Contig176	DN205637	unknown	0.000114595	2.69839	0.370592
contig:AC189776.3-Contig108	DN213889	Putative DUF861, cupin-3	0.000173638	2.72771	0.366608
contig:AC196769.2-Contig46; contig:AC199181.2-Contig35; contig:AC204766.3-Contig56	DN204370	putative F-box family protein	0.000148289	2.73133	0.366122
contig:AC214750.2-Contig34	BM336932	Bonzai-like protein copine-domain containing protein	0.000204367	2.74347	0.364502
contig:AC206312.3-Contig69	CB605108	Protein of unknown function DUF786	0.000209	2.75329	0.363202
contig:AC191269.3-Contig41	DN221531	Putative agenet domain-containing	8.11e-05	2.75783	0.362604
contig:AC200543.4-Contig24	DN220196	unknown	7.62e-05	2.7635	0.36186
contig:AC204378.3-Contig74	DN227990	unknown	0.000129199	2.80777	0.356155
contig:AC204859.2-Contig38; contig:AC205072.2-Contig61	DN215336	unknown	3.03e-05	2.82694	0.353739
contig:AC214802.2-Contig22	DN213717	unknown	2.09e-05	2.8386	0.352286
contig:AC191267.3-Contig43	DN232803	unknown	0.000183792	2.89884	0.344965
contig:NONE	DN222231	unknown	0.000211881	2.93409	0.340821
contig:AC217499.1-Contig31	BM334762	unknown	0.000290041	2.95688	0.338194
contig:AC211320.2-Contig39; contig:AC212137.2-Contig48	BM340432	Putative RING-finger protein	4.54e-05	2.99073	0.334367
contig:AC207618.2-Contig36; contig:AC208447.2-Contig18	DN205249	tyrosine specific protein phosphatase-like	4.86e-05	3.01973	0.331155
contig:AC213654.2-Contig139	DN233072	Thioredoxin-related zinc finger containing, RING-type	1.25e-05	3.06064	0.326729
contig:AC198024.3-Contig198; contig:AC203248.3-Contig26	DN210403	Annexin	1.38e-05	3.06115	0.326675
contig:AC189797.4-Contig200	BM351249	hypothetical protein	4.48e-05	3.13408	0.319073
contig:AC194246.2-Contig21	DN205654	DUF803 containing	7.18e-05	3.15357	0.317101
contig:AC204563.3-Contig37; contig:AC204563.3-Contig39; contig:AC204563.3-Contig56	DN218957	unknown protein	0.000282389	3.16305	0.316151
contig:AC185497.3-Contig19; contig:AC192149.2-Contig23	BM351038	unknown	4.29e-05	3.17124	0.315334
contig:AC191521.3-Contig26	DN227901	Tetratricopeptide-like helical domain containing	7.1e-05	3.19622	0.31287
contig:AC203817.2-Contig126; contig:AC206669.2-Contig68	DN210745	unknown	0.000165685	3.20365	0.312144
contig:AC200498.2-Contig30	DN230149	hypothetical protein	4.65e-05	3.25441	0.307275
contig:AC213454.2-Contig21	DN210146	hypothetical protein	9.93e-06	3.3208	0.301132
contig:AC187251.5-Contig26	DV549583	hypothetical protein	0.000188	3.35972	0.297644
contig:AC203533.2-Contig42	DV494902	hypothetical protein	9.45e-05	3.36914	0.296812
contig:AC197133.3-Contig13	DN215993	unknown protein	3.61e-05	3.43542	0.291085
contig:AC214834.2-Contig16	DN204611	hypothetical protein	1.16e-05	3.45781	0.2892
contig:AC193586.2-Contig32	DN215089	hypothetical protein	2.67e-05	3.52654	0.283564
contig:AC194388.3-Contig43	DN212164	unknown Hypothetical glycine-rich	1.04e-05	3.63648	0.274991
contig:AC195137.1-Contig21; contig:AC198724.2-Contig29	DN207710	hypothetical protein	2.62e-05	3.67532	0.272085
contig:AC191735.3-Contig30	DN226640	COP9 Complex Subunit 7A	5.51e-06	3.84233	0.260259
contig:AC184835.3-Contig32	DN233260	unknown	7.62e-05	3.9666	0.252105
contig:AC183892.3-Contig43	DN217884	hypothetical protein	7.77e-05	4.04989	0.24692
contig:AC197684.4-Contig44	CB886001	Putative tetratricopeptide repeat (TPR)-containing protein	0.000137	4.21318	0.23735
contig:AC197559.4-Contig61	DN217237	Putative pax transcription activation domain interacting protein Putative BRCT domain-containing	0.00013401	4.30749	0.232154
contig:AC207277.2-Contig79; contig:AC208622.2-Contig123	CB331077	unknown protein	2.53e-05	4.39688	0.227434
contig:NONE	DN223253	DUF632 leucine zipper-like domain-containing	1.94e-05	4.57857	0.218409
contig:AC200881.4-Contig68	DN205243	putative WD-40 repeat containing protein	7.67e-06	4.58035	0.218324
contig:AC188020.3-Contig146; contig:AC196169.4-Contig162	DN228755	hypothetical protein	1.78e-06	4.6321	0.215885
contig:AC205018.3-Contig108; contig:AC205018.3-Contig84	DN221249	hypothetical protein	5.75e-05	4.67167	0.214056
contig:AC210108.1-Contig178	DN204720	expressed protein [Oryza sativa]	7.28e-06	4.74212	0.210876
contig:AC197077.4-Contig389; contig:AC205608.3-Contig57	DN222589	hypothetical protein	1.61e-06	4.85765	0.205861
contig:AC210296.2-Contig26; contig:AC211929.2-Contig57	DN219037	hypothetical protein	1.41e-05	5.22941	0.191226
contig:AC208115.2-Contig60	DN230479	hypothetical protein	7.34e-06	5.39782	0.18526
contig:AC214773.2-Contig182	BM347672	hypothetical protein	2.01e-05	5.42879	0.184203
contig:AC197191.3-Contig43	DN214459	hypothetical protein	1.95e-06	5.66582	0.176497
contig:AC210779.2-Contig51	DN221938	unknown	1.87e-06	6.35413	0.157378
contig:AC211875.2-Contig80	DN207248	unnamed protein product [Oryza sativa ]	4.05e-07	8.15388	0.122641
contig:AC193745.3-Contig385	DN228876	unknown protein [Oryza sativa ] (high e-value)	2.95e-07	8.41057	0.118898
contig:AC194255.2-Contig27; contig:AC205258.2-Contig35	DN227240	Putative Kelch-like protein, BTB-domain-containing	3.96e-07	8.4876	0.117819
contig:AC205166.2-Contig19; contig:AC215873.2-Contig80	DN208745	Putative SDR-containing [Zea mays]	1.36e-07	12.5435	0.0797226
contig:AC204686.3-Contig46	BM348877	hypothetical protein putative 3-5 exonuclease domain containing	5.65e-09	49.9104	0.0200359
contig:AC204712.2-Contig28	DN217837	putative 24 kDa seed maturation protein Reticulon-related	0.000197455	2.39597	0.417367
contig:AC191036.2-Contig22; contig:AC203945.2-Contig23	BM079327	unknown	0.000155775	2.40939	0.415043
contig:AC190672.3-Contig35	DV490677	unknown MySeg 114	5.76e-05	2.82197	0.354362
contig:AC195819.3-Contig41; contig:AC211956.2-Contig28	CD573474	MySEG 146	6.12e-06	3.46752	0.288391
contig:AC199506.2-Contig67	BM350885	MySEG 168	2.63e-05	4.37084	0.228789
contig:AC191007.2-Contig17; contig:AC204048.3-Contig16	CB240119	unknown	5.93e-05	4.50617	0.221918
contig:AC217667.1-Contig21	DN206099	unknown	0.000218211	2.2242	0.4496
contig:AC186780.4-Contig45	DN214316	unknown	0.000110815	2.3361	0.428063
contig:AC205463.2-Contig11; contig:AC206750.2-Contig62	DN204776	unknown	9.67e-05	2.37274	0.421454
contig:AC216193.2-Contig46	DN231282	unknown	0.000223588	2.38327	0.419592
contig:AC207692.3-Contig31	DN230039	unknown	0.000165535	2.42727	0.411985
contig:AC208424.2-Contig9; contig:AC211246.2-Contig35	DN231668	unknown	4.79e-05	2.44055	0.409744
contig:NONE	DN208028	unknown	2.85e-05	2.56377	0.39005
contig:AC189049.2-Contig127	DN207392	unknown	0.00010634	2.58566	0.386749
contig:AC204842.3-Contig40	AI586705	unknown	0.000264272	2.64774	0.377681
contig:AC214543.2-Contig23	DN209056	unknown	9.81e-05	4.47878	0.223275
contig:AC191361.3-Contig37; contig:AC196774.4-Contig25; contig:AC215859.2-Contig96	DN206761	unknown	0.000241627	6.55953	0.15245
contig:AC206586.1-Contig48	DN213044	unknown	3.22e-06	7.42953	0.134598
contig:AC191361.3-Contig37	DN204485	unknown	0.00013514	7.57186	0.132068
contig:NONE	DN233453	unknown	2.5e-07	7.68764	0.130079
contig:AC196074.2-Contig97; contig:AC202960.3-Contig26	BG841211	unknown	0.000198145	7.87929	0.126915
